# Supplementary material for: Carbon dioxide treatment modulates phosphatidic acid signaling and stress response to improve chilling tolerance and postharvest quality in paprika
Source: Front Plant Sci. 2023 Nov 16;14:1287997. doi: 10.3389/fpls.2023.1287997 (PMC10711834; doi:10.3389/fpls.2023.1287997)
Supplement: Supplementary file 1 [file DataSheet_1.zip]

Archive with 4 entries (4 files):
- Supplementary Table 5.xlsx
- Supplementary Table 6.xlsx
- Supplementary Table 7.xlsx
- Supplementary Figures 1-3 and Tables 1-4.docx
