# Supplementary material for: Carbon dioxide treatment modulates phosphatidic acid signaling and stress response to improve chilling tolerance and postharvest quality in paprika
Source: Front Plant Sci. 2023 Nov 16;14:1287997. doi: 10.3389/fpls.2023.1287997 (PMC10711834; doi:10.3389/fpls.2023.1287997)
Supplement: Supplementary file 1 [file DataSheet_1.zip › Supplementary Table 5.xlsx]

## Sheet: 0d
Table S5. DEGs responsive to CO2 treatment at 0 day in paprika
Gene ID	Gene annotation	0d_logFC
CA.PGAv.1.6.scaffold981.18	PREDICTED: LOW QUALITY PROTEIN: protein P21-like	13.8414
CA.PGAv.1.6.scaffold1978.3	PREDICTED: germin-like protein subfamily 1 member 19-like	13.5697
CA.PGAv.1.6.scaffold896.6	PREDICTED: acetyl-CoA-benzylalcohol acetyltransferase-like	13.4349
CA.PGAv.1.6.scaffold896.5	legumin family protein	13.3276
CA.PGAv.1.6.scaffold981.16	PREDICTED: 2S albumin-like	13.0349
CA.PGAv.1.6.scaffold1148.6	PREDICTED: protein LATERAL ORGAN BOUNDARIES-like	12.7176
CA.PGAv.1.6.scaffold1476.2	PREDICTED: proteasome subunit beta type-2-A-like	12.4359
CA.PGAv.1.6.scaffold638.58	PREDICTED: germin-like protein subfamily 1 member 19-like	12.1817
CA.PGAv.1.6.scaffold1405.3	Unknown protein	12.0744
CA.PGAv.1.6.scaffold981.17	PREDICTED: 2S albumin-like	12.0303
CA.PGAv.1.6.scaffold1405.2	PREDICTED: glycine-rich protein	11.9423
CA.PGAv.1.6.scaffold206.50	PREDICTED: auxin-induced protein 5NG4-like	10.7657
CA.PGAv.1.6.scaffold1716.8	Detected protein of confused Function	9.7356
CA.PGAv.1.6.scaffold1978.1	PREDICTED: germin-like protein subfamily 1 member 19-like	9.46118
CA.PGAv.1.6.scaffold1978.2	hypothetical protein POPTR_0001s31570g	9.38143
CA.PGAv.1.6.scaffold186.49	PREDICTED: flavin-containing monooxygenase YUCCA6-like	9.33002
CA.PGAv.1.6.scaffold497.31	PREDICTED: light-inducible protein CPRF2-like	9.27769
CA.PGAv.1.6.scaffold184.24	Unknown protein	9.20205
CA.PGAv.1.6.scaffold305.31	PREDICTED: kirola-like	9.08888
CA.PGAv.1.6.scaffold787.24	PREDICTED: F-box/kelch-repeat protein At3g23880-like	8.94704
CA.PGAv.1.6.scaffold706.28	PREDICTED: DNA-directed RNA polymerase subunit beta'-like	8.868
CA.PGAv.1.6.scaffold1699.1	PREDICTED: vicilin GC72-A-like	8.7295
CA.PGAv.1.6.scaffold338.13	PREDICTED: protein LATERAL ORGAN BOUNDARIES-like	8.68592
CA.PGAv.1.6.scaffold1856.8	PREDICTED: palmitoyl-protein thioesterase 1-like	8.41887
CA.PGAv.1.6.scaffold623.56	PREDICTED: probable galactinol--sucrose galactosyltransferase 1-like	8.40937
CA.PGAv.1.6.scaffold1129.55	PREDICTED: LOW QUALITY PROTEIN: mitogen-activated protein kinase 9-like	8.37208
CA.PGAv.1.6.scaffold104.8	PREDICTED: probable L-xylulose reductase-like, partial	8.11908
CA.PGAv.1.6.scaffold793.22	PREDICTED: 1-aminocyclopropane-1-carboxylate oxidase homolog	8.07366
CA.PGAv.1.6.scaffold337.75	Detected protein of unknown function	7.83927
CA.PGAv.1.6.scaffold358.126	PREDICTED: G-box-binding factor 1-like	7.81841
CA.PGAv.1.6.scaffold1361.7	auxin response factor 16	7.80962
CA.PGAv.1.6.scaffold174.20	PREDICTED: LOW QUALITY PROTEIN: protein mago nashi homolog	7.70945
CA.PGAv.1.6.scaffold338.15	PREDICTED: protein LATERAL ORGAN BOUNDARIES-like	7.68244
CA.PGAv.1.6.scaffold1449.9	PREDICTED: patellin-4-like	7.63461
CA.PGAv.1.6.scaffold350.50	PREDICTED: wall-associated receptor kinase 2-like	7.57984
CA.PGAv.1.6.scaffold305.57	PREDICTED: ER membrane protein complex subunit 6-like isoform X1	7.57444
CA.PGAv.1.6.scaffold1160.3	PREDICTED: branched-chain-amino-acid aminotransferase 2, chloroplastic-like, partial	7.47483
CA.PGAv.1.6.scaffold1344.22	PREDICTED: putative U-box domain-containing protein 50-like	7.43436
CA.PGAv.1.6.scaffold479.55	PREDICTED: putative F-box protein At3g17480-like	7.41396
CA.PGAv.1.6.scaffold165.2	PREDICTED: sister chromatid cohesion protein PDS5-like	7.41129
CA.PGAv.1.6.scaffold194.14	Detected protein of unknown function	7.40692
CA.PGAv.1.6.scaffold386.6	PREDICTED: deacetylvindoline O-acetyltransferase-like	7.37051
CA.PGAv.1.6.scaffold921.14	Detected protein of confused Function	7.32756
CA.PGAv.1.6.scaffold277.4	ethylene-responsive nuclear protein	7.15524
CA.PGAv.1.6.scaffold160.28	PREDICTED: eukaryotic translation initiation factor isoform 4G-1-like isoform 1	7.10957
CA.PGAv.1.6.scaffold282.55	PREDICTED: F-box protein At1g70590-like	7.10584
CA.PGAv.1.6.scaffold566.18	PREDICTED: protein SUPPRESSOR OF npr1-1, CONSTITUTIVE 1-like	7.08275
CA.PGAv.1.6.scaffold1405.1	Unknown protein	7.04077
CA.PGAv.1.6.scaffold988.8	PREDICTED: checkpoint serine/threonine-protein kinase BUB1-like	7.01613
CA.PGAv.1.6.scaffold1160.4	Detected protein of unknown function	6.98853
CA.PGAv.1.6.scaffold386.7	PREDICTED: mitochondrial inner membrane protease ATP23 homolog	6.98224
CA.PGAv.1.6.scaffold1129.23	PREDICTED: transcription factor MYB3-like	6.94295
CA.PGAv.1.6.scaffold851.27	PREDICTED: S-type anion channel SLAH1-like	6.94295
CA.PGAv.1.6.scaffold153.13	PREDICTED: SRSF protein kinase 1-like isoform X2	6.94084
CA.PGAv.1.6.scaffold575.50	PREDICTED: 50S ribosomal protein L6, chloroplastic-like	6.89875
CA.PGAv.1.6.scaffold1725.3	PREDICTED: probable serine/threonine-protein kinase Cx32, chloroplastic-like	6.87123
CA.PGAv.1.6.scaffold517.14	flavin-containing monooxygenase family protein	6.86914
CA.PGAv.1.6.scaffold594.25	PREDICTED: NADH kinase-like	6.83307
CA.PGAv.1.6.scaffold1235.38	PREDICTED: F-box protein SKIP23-like	6.77488
CA.PGAv.1.6.scaffold370.94	PREDICTED: probable LRR receptor-like serine/threonine-protein kinase MRH1-like	6.75069
CA.PGAv.1.6.scaffold201.20	Ferredoxin-2, putative	6.742
CA.PGAv.1.6.scaffold134.49	PREDICTED: Fanconi anemia group D2 protein homolog	6.73062
CA.PGAv.1.6.scaffold1191.4	hypothetical protein POPTR_0002s06260g	6.60163
CA.PGAv.1.6.scaffold322.98	PREDICTED: RING-H2 finger protein ATL65-like	6.59769
CA.PGAv.1.6.scaffold745.6	Unknown protein	6.56123
CA.PGAv.1.6.scaffold812.25	PREDICTED: probable histone-lysine N-methyltransferase, H3 lysine-9 specific SUVH9-like isoform 1	6.51771
CA.PGAv.1.6.scaffold358.123	PREDICTED: F-box protein At5g03970-like	6.49763
CA.PGAv.1.6.scaffold523.25	Detected protein of unknown function	6.48849
CA.PGAv.1.6.scaffold22.44	PREDICTED: LOW QUALITY PROTEIN: patatin-2-Kuras 3-like	6.43974
CA.PGAv.1.6.scaffold505.22	ribosomal protein L36	6.43391
CA.PGAv.1.6.scaffold732.20	PREDICTED: tetraketide alpha-pyrone reductase 1-like	6.42962
CA.PGAv.1.6.scaffold546.41	PREDICTED: leucoanthocyanidin dioxygenase-like	6.41414
CA.PGAv.1.6.scaffold1076.44	acidic 26 kDa endochitinase precursor	6.39397
CA.PGAv.1.6.scaffold508.3	Detected protein of unknown function	6.37553
CA.PGAv.1.6.scaffold668.45	PREDICTED: probably inactive leucine-rich repeat receptor-like protein kinase At5g48380-like	6.37133
CA.PGAv.1.6.scaffold303.37	PREDICTED: ubiquitin-40S ribosomal protein S27a-like	6.29
CA.PGAv.1.6.scaffold353.10	Detected protein of unknown function	6.26357
CA.PGAv.1.6.scaffold206.130	PREDICTED: aldose 1-epimerase-like	6.19944
CA.PGAv.1.6.scaffold798.39	Unknown protein	6.12801
CA.PGAv.1.6.scaffold1239.15	Ribosomal RNA processing protein 1 B, putative	6.10858
CA.PGAv.1.6.scaffold4322.1	PREDICTED: MLP-like protein 34-like isoform X2	6.10152
CA.PGAv.1.6.scaffold1110.50	hypothetical protein POPTR_0001s41340g	6.10091
CA.PGAv.1.6.scaffold809.46	PREDICTED: LOW QUALITY PROTEIN: probable S-acyltransferase At4g15080-like	6.06422
CA.PGAv.1.6.scaffold182.11	PREDICTED: hyoscyamine 6-dioxygenase-like	6.03082
CA.PGAv.1.6.scaffold508.8	Detected protein of unknown function	6.02334
CA.PGAv.1.6.scaffold1186.11	Unknown protein	6.01384
CA.PGAv.1.6.scaffold4.13	PREDICTED: cycloartenol Synthase-like	6.01384
CA.PGAv.1.6.scaffold861.16	PREDICTED: probable leucine-rich repeat receptor-like protein kinase At1g68400-like	5.91643
CA.PGAv.1.6.scaffold257.126	PREDICTED: GDSL esterase/lipase At1g29660-like	5.90103
CA.PGAv.1.6.scaffold927.3	Peroxidase 36	5.85747
CA.PGAv.1.6.scaffold473.153	Detected protein of unknown function	5.79149
CA.PGAv.1.6.scaffold781.9	GDSL-like Lipase/Acylhydrolase superfamily protein isoform 2	5.74357
CA.PGAv.1.6.scaffold472.16	Exocyst complex component sec15B isoform 1	5.74221
CA.PGAv.1.6.scaffold2316.3	Detected protein of confused Function	5.7419
CA.PGAv.1.6.scaffold771.55	PREDICTED: B3 domain-containing transcription factor ABI3-like	5.73513
CA.PGAv.1.6.scaffold48.44	PREDICTED: peptide methionine sulfoxide reductase-like	5.73513
CA.PGAv.1.6.scaffold809.48	Unknown protein	5.66698
CA.PGAv.1.6.scaffold738.16	PREDICTED: subtilisin-like protease-like	5.66467
CA.PGAv.1.6.scaffold353.11	PREDICTED: transmembrane 9 superfamily member 4-like	5.65585
CA.PGAv.1.6.scaffold1054.7	PREDICTED: light-inducible protein CPRF2-like	5.62997
CA.PGAv.1.6.scaffold712.2	PREDICTED: putative UDP-rhamnose:rhamnosyltransferase 1-like	5.57795
CA.PGAv.1.6.scaffold771.56	PREDICTED: probable pectate lyase 15-like	5.55301
CA.PGAv.1.6.scaffold610.67	PREDICTED: transcription factor MYB48-like	5.49504
CA.PGAv.1.6.scaffold862.63	HQT	5.48185
CA.PGAv.1.6.scaffold1239.6	PREDICTED: protein PHLOEM PROTEIN 2-LIKE A10-like	5.42717
CA.PGAv.1.6.scaffold71.10	Unknown protein	5.40638
CA.PGAv.1.6.scaffold780.6	PREDICTED: RING-H2 finger protein ATL63-like	5.40201
CA.PGAv.1.6.scaffold959.32	PREDICTED: E3 ubiquitin-protein ligase At4g11680-like	5.20643
CA.PGAv.1.6.scaffold479.39	PREDICTED: xylogalacturonan beta-1,3-xylosyltransferase-like isoform 1	5.19131
CA.PGAv.1.6.scaffold1297.5	PREDICTED: peptide transporter PTR1-like	5.1659
CA.PGAv.1.6.scaffold508.5	PREDICTED: diacylglycerol kinase 5-like isoform X1	5.14392
CA.PGAv.1.6.scaffold1076.51	PREDICTED: auxin-induced protein 5NG4-like	5.09162
CA.PGAv.1.6.scaffold675.20	PREDICTED: photosystem I reaction center subunit III, chloroplastic-like	5.05172
CA.PGAv.1.6.scaffold856.5	PREDICTED: geraniol 8-hydroxylase-like	5.04016
CA.PGAv.1.6.scaffold644.44	PREDICTED: UDP-D-apiose/UDP-D-xylose synthase 2-like	5.00416
CA.PGAv.1.6.scaffold229.27	Unknown protein	4.92833
CA.PGAv.1.6.scaffold532.117	PREDICTED: BTB/POZ domain-containing protein POB1-like	4.86501
CA.PGAv.1.6.scaffold610.72	Unknown protein	4.84923
CA.PGAv.1.6.scaffold1813.3	PREDICTED: UDP-glycosyltransferase 91A1-like	4.84037
CA.PGAv.1.6.scaffold628.4	PREDICTED: ZF-HD homeobox protein At4g24660-like	4.84037
CA.PGAv.1.6.scaffold438.110	PREDICTED: phosphoribosylaminoimidazole carboxylase, chloroplastic-like	4.83777
CA.PGAv.1.6.scaffold1829.9	PREDICTED: probable mannitol dehydrogenase-like	4.82991
CA.PGAv.1.6.scaffold567.23	PREDICTED: B2 protein-like	4.80868
CA.PGAv.1.6.scaffold397.60	PREDICTED: non-specific lipid-transfer protein 13-like	4.80051
CA.PGAv.1.6.scaffold546.11	PREDICTED: 50S ribosomal protein L18-like	4.79364
CA.PGAv.1.6.scaffold411.48	PREDICTED: probable alpha,alpha-trehalose-phosphate synthase [UDP-forming] 7-like	4.76422
CA.PGAv.1.6.scaffold947.15	PREDICTED: ankyrin-1-like	4.74031
CA.PGAv.1.6.scaffold975.13	PREDICTED: U3 small nucleolar RNA-associated protein 4-like	4.74031
CA.PGAv.1.6.scaffold1529.2	PREDICTED: peroxisomal fatty acid beta-oxidation multifunctional protein AIM1-like	4.72138
CA.PGAv.1.6.scaffold1094.3	PREDICTED: lactoylglutathione lyase-like	4.69708
CA.PGAv.1.6.scaffold358.9	PREDICTED: cytochrome P450 711A1-like	4.697
CA.PGAv.1.6.scaffold898.1	PREDICTED: selT-like protein-like	4.69219
CA.PGAv.1.6.scaffold195.32	PREDICTED: protein ECERIFERUM 1-like	4.68847
CA.PGAv.1.6.scaffold689.16	Unknown protein	4.68847
CA.PGAv.1.6.scaffold208.63	PREDICTED: protein EIN4-like	4.68712
CA.PGAv.1.6.scaffold1200.2	PREDICTED: F-box/kelch-repeat protein At3g23880-like	4.68383
CA.PGAv.1.6.scaffold1311.3	Linalool synthase	4.68065
CA.PGAv.1.6.scaffold1830.7	PREDICTED: GTP-binding protein At2g22870-like isoform X1	4.67685
CA.PGAv.1.6.scaffold134.47	PREDICTED: protein FAR1-RELATED SEQUENCE 3-like isoform X1	4.6569
CA.PGAv.1.6.scaffold1217.17	PREDICTED: probable transaldolase-like	4.60291
CA.PGAv.1.6.scaffold308.42	PREDICTED: GDSL esterase/lipase 5-like	4.60106
CA.PGAv.1.6.scaffold354.34	PREDICTED: protein EIN4-like	4.53445
CA.PGAv.1.6.scaffold508.7	PREDICTED: diacylglycerol kinase 5-like isoform X1	4.53351
CA.PGAv.1.6.scaffold379.27	PREDICTED: SKP1-like protein 1A-like isoform 1	4.53076
CA.PGAv.1.6.scaffold220.43	Unknown protein	4.53009
CA.PGAv.1.6.scaffold65.39	PREDICTED: nuclear transcription factor Y subunit C-1-like isoform 2	4.53009
CA.PGAv.1.6.scaffold1.46	Detected protein of unknown function	4.52938
CA.PGAv.1.6.scaffold388.28	PREDICTED: pentatricopeptide repeat-containing protein At2g45350, chloroplastic-like	4.52138
CA.PGAv.1.6.scaffold787.25	PREDICTED: LRR receptor-like serine/threonine-protein kinase EFR-like	4.52055
CA.PGAv.1.6.scaffold1143.29	PREDICTED: GDSL esterase/lipase APG-like	4.52055
CA.PGAv.1.6.scaffold222.2	PREDICTED: rhamnogalacturonate lyase B-like	4.50339
CA.PGAv.1.6.scaffold89.16	PREDICTED: U-box domain-containing protein 15-like	4.50339
CA.PGAv.1.6.scaffold1834.1	Unknown protein	4.50339
CA.PGAv.1.6.scaffold1180.4	PREDICTED: serine/threonine protein phosphatase 2A 57 kDa regulatory subunit B' beta isoform-like	4.48478
CA.PGAv.1.6.scaffold472.26	hypothetical protein POPTR_0002s20340g	4.45368
CA.PGAv.1.6.scaffold83.11	Unknown protein	4.42603
CA.PGAv.1.6.scaffold4161.1	Unknown protein	4.39307
CA.PGAv.1.6.scaffold836.49	PREDICTED: geraniol 8-hydroxylase-like	4.37661
CA.PGAv.1.6.scaffold3094.2	PREDICTED: dentin sialophosphoprotein-like isoform X1	4.36866
CA.PGAv.1.6.scaffold942.10	PREDICTED: deacetylvindoline O-acetyltransferase-like	4.35643
CA.PGAv.1.6.scaffold1756.4	PREDICTED: protein EIN4-like	4.35413
CA.PGAv.1.6.scaffold1014.25	PREDICTED: proline synthase co-transcribed bacterial homolog protein-like	4.35413
CA.PGAv.1.6.scaffold74.14	PREDICTED: protein ZINC INDUCED FACILITATOR-LIKE 1-like	4.34863
CA.PGAv.1.6.scaffold244.1	Unknown protein	4.34694
CA.PGAv.1.6.scaffold569.48	PREDICTED: cysteine-rich receptor-like protein kinase 25-like	4.34694
CA.PGAv.1.6.scaffold1374.2	PREDICTED: GDSL esterase/lipase At1g09390-like isoform X2	4.34694
CA.PGAv.1.6.scaffold1465.6	PREDICTED: cysteine desulfurase 2, chloroplastic-like	4.34694
CA.PGAv.1.6.scaffold64.18	PREDICTED: subtilisin-like protease-like	4.34286
CA.PGAv.1.6.scaffold355.13	PREDICTED: mitogen-activated protein kinase-binding protein 1-like	4.34286
CA.PGAv.1.6.scaffold345.6	PREDICTED: non-specific lipid-transfer protein 2-like isoform 2	4.34286
CA.PGAv.1.6.scaffold345.7	PREDICTED: non-specific lipid-transfer protein 2-like isoform 2	4.34286
CA.PGAv.1.6.scaffold1018.14	PREDICTED: probable glycosyltransferase At5g03795-like, partial	4.34039
CA.PGAv.1.6.scaffold478.1	PREDICTED: putative late blight resistance protein homolog R1B-14-like	4.34039
CA.PGAv.1.6.scaffold508.4	Detected protein of unknown function	4.34002
CA.PGAv.1.6.scaffold126.30	Unknown protein	4.32824
CA.PGAv.1.6.scaffold189.59	Unknown protein	4.32824
CA.PGAv.1.6.scaffold282.113	PREDICTED: hippocampus abundant transcript-like protein 1-like	4.32824
CA.PGAv.1.6.scaffold500.5	PREDICTED: ethylene-responsive transcription factor 1B-like	4.32824
CA.PGAv.1.6.scaffold362.12	CROOKED family protein	4.32554
CA.PGAv.1.6.scaffold1124.15	Detected protein of unknown function	4.31722
CA.PGAv.1.6.scaffold1354.3	PREDICTED: UDP-glycosyltransferase 85A7-like	4.30248
CA.PGAv.1.6.scaffold337.167	Unknown protein	4.30248
CA.PGAv.1.6.scaffold170.135	hypothetical protein CARUB_v10021661mg	4.29337
CA.PGAv.1.6.scaffold959.3	PREDICTED: 3-oxoacyl-[acyl-carrier-protein] reductase FabG-like	4.27909
CA.PGAv.1.6.scaffold1392.10	Unknown protein	4.25444
CA.PGAv.1.6.scaffold508.6	PREDICTED: diacylglycerol kinase 5-like isoform X1	4.22759
CA.PGAv.1.6.scaffold352.24	PREDICTED: cytochrome P450 94A1-like	4.21422
CA.PGAv.1.6.scaffold248.49	PREDICTED: l-2-hydroxyglutarate dehydrogenase, mitochondrial-like isoform X2	4.20093
CA.PGAv.1.6.scaffold569.9	hypothetical protein POPTR_0004s01520g	4.16064
CA.PGAv.1.6.scaffold199.8	PREDICTED: E3 ubiquitin-protein ligase RNF13-like	4.13617
CA.PGAv.1.6.scaffold27.3	PREDICTED: LOB domain-containing protein 24-like	4.13617
CA.PGAv.1.6.scaffold1132.10	PREDICTED: signal peptidase complex subunit 3B-like	4.13617
CA.PGAv.1.6.scaffold1699.2	Unknown protein	4.13597
CA.PGAv.1.6.scaffold553.2	hypothetical protein POPTR_0009s05930g	4.13101
CA.PGAv.1.6.scaffold553.7	Unknown protein	4.12646
CA.PGAv.1.6.scaffold371.93	PREDICTED: inactive protein kinase SELMODRAFT_444075-like	4.12646
CA.PGAv.1.6.scaffold1549.3	ARM repeat protein interacting with ABF2 isoform 1	4.12646
CA.PGAv.1.6.scaffold337.66	PREDICTED: adenylyltransferase and sulfurtransferase MOCS3-like	4.11041
CA.PGAv.1.6.scaffold529.10	eukaryotic translation initiation factor 3 subunit, putative	4.10179
CA.PGAv.1.6.scaffold875.6	PREDICTED: pentatricopeptide repeat-containing protein At2g22410, mitochondrial-like	4.09326
CA.PGAv.1.6.scaffold890.51	PREDICTED: probable acyl-activating enzyme 2-like	4.08932
CA.PGAv.1.6.scaffold587.55	PREDICTED: agamous-like MADS-box protein AGL8 homolog	4.03531
CA.PGAv.1.6.scaffold1199.6	PREDICTED: pentatricopeptide repeat-containing protein At1g56690, mitochondrial-like	4.01206
CA.PGAv.1.6.scaffold572.2	PREDICTED: expansin-like B1-like	3.94537
CA.PGAv.1.6.scaffold138.3	PREDICTED: transcription factor MYB82-like	3.92249
CA.PGAv.1.6.scaffold1715.11	Unknown protein	3.90751
CA.PGAv.1.6.scaffold1360.5	Detected protein of unknown function	3.88221
CA.PGAv.1.6.scaffold1830.9	PREDICTED: E3 ubiquitin-protein ligase UPL7-like isoform X1	3.81498
CA.PGAv.1.6.scaffold625.47	PREDICTED: probable serine/threonine-protein kinase At1g18390-like isoform X1	3.76399
CA.PGAv.1.6.scaffold2.43	PREDICTED: pentatricopeptide repeat-containing protein At2g29760, chloroplastic-like	3.72697
CA.PGAv.1.6.scaffold358.33	PREDICTED: ethylene-responsive transcription factor ERF118-like	3.7061
CA.PGAv.1.6.scaffold412.1	PREDICTED: protein ECERIFERUM 1-like	3.67833
CA.PGAv.1.6.scaffold433.1	PREDICTED: hypoxia-inducible factor 1-alpha inhibitor-like	3.65831
CA.PGAv.1.6.scaffold742.5	PREDICTED: elongation factor Tu GTP-binding domain-containing protein 1-like	3.60836
CA.PGAv.1.6.scaffold1305.9	PREDICTED: homeobox protein knotted-1-like 2-like	3.60249
CA.PGAv.1.6.scaffold162.110	PREDICTED: vesicle-associated protein 4-2-like	3.5558
CA.PGAv.1.6.scaffold36.8	PREDICTED: cytochrome P450 93A1-like	3.50864
CA.PGAv.1.6.scaffold809.45	Unknown protein	3.48094
CA.PGAv.1.6.scaffold1715.12	PREDICTED: calreticulin-like	3.4792
CA.PGAv.1.6.scaffold674.22	PREDICTED: ubiquitin-40S ribosomal protein S27a isoform 1	3.46164
CA.PGAv.1.6.scaffold73.2	hypothetical protein CICLE_v10015390mg	3.45961
CA.PGAv.1.6.scaffold65.60	PREDICTED: 40S ribosomal protein SA-like	3.43747
CA.PGAv.1.6.scaffold376.9	PREDICTED: F-box protein At3g07870-like	3.40994
CA.PGAv.1.6.scaffold1926.2	Unknown protein	3.2843
CA.PGAv.1.6.scaffold564.27	PREDICTED: aquaporin PIP1-6-like isoform X2	3.27448
CA.PGAv.1.6.scaffold170.59	PREDICTED: ATPase GET3-like	3.26123
CA.PGAv.1.6.scaffold204.8	hypothetical protein POPTR_1556s00200g, partial	3.23665
CA.PGAv.1.6.scaffold585.20	Detected protein of unknown function	3.23538
CA.PGAv.1.6.scaffold628.46	Unknown protein	3.21412
CA.PGAv.1.6.scaffold424.99	bHLH family protein	3.18512
CA.PGAv.1.6.scaffold345.9	Unknown protein	3.17817
CA.PGAv.1.6.scaffold1077.19	hypothetical protein RCOM_1431390	3.156
CA.PGAv.1.6.scaffold685.4	PREDICTED: nuclear distribution protein PAC1-like isoform 1	3.14607
CA.PGAv.1.6.scaffold890.52	PREDICTED: probable acyl-activating enzyme 2-like	3.14513
CA.PGAv.1.6.scaffold1537.18	PREDICTED: two pore calcium channel protein 1B-like	3.12364
CA.PGAv.1.6.scaffold1343.7	PREDICTED: ocs element-binding factor 1-like	3.10603
CA.PGAv.1.6.scaffold1346.1	RNA-dependent RNA polymerase, putative	3.09628
CA.PGAv.1.6.scaffold1889.1	PREDICTED: zinc finger protein CONSTANS-LIKE 16-like	3.0917
CA.PGAv.1.6.scaffold277.11	PREDICTED: 40S ribosomal protein S13-like	3.06605
CA.PGAv.1.6.scaffold104.12	PREDICTED: E3 ubiquitin-protein ligase PUB22-like	3.0489
CA.PGAv.1.6.scaffold625.11	PREDICTED: ankyrin repeat-containing protein At2g01680-like	3.02411
CA.PGAv.1.6.scaffold1116.11	PREDICTED: probable galacturonosyltransferase 6-like	3.02275
CA.PGAv.1.6.scaffold999.17	PREDICTED: probable beta-1,3-galactosyltransferase 19-like	3.01942
CA.PGAv.1.6.scaffold1161.30	PREDICTED: 11 kDa late embryogenesis abundant protein-like	3.01751
CA.PGAv.1.6.scaffold1872.6	PREDICTED: SPX domain-containing protein 3-like	3.01299
CA.PGAv.1.6.scaffold824.47	PREDICTED: F-box protein PP2-A15-like	2.98794
CA.PGAv.1.6.scaffold149.22	Unknown protein	2.97756
CA.PGAv.1.6.scaffold1289.6	PREDICTED: zinc finger protein ZAT11-like	2.97755
CA.PGAv.1.6.scaffold998.2	Unknown protein	2.96361
CA.PGAv.1.6.scaffold28.10	PREDICTED: hydroxymethylglutaryl-CoA synthase-like	2.90727
CA.PGAv.1.6.scaffold282.33	PREDICTED: receptor-like protein 12-like	2.86846
CA.PGAv.1.6.scaffold375.87	hypothetical protein POPTR_0005s06240g	2.84631
CA.PGAv.1.6.scaffold970.10	PREDICTED: F-box protein At1g78280-like	2.83899
CA.PGAv.1.6.scaffold338.5	PREDICTED: flavin-containing monooxygenase FMO GS-OX-like 9	2.80221
CA.PGAv.1.6.scaffold742.19	PREDICTED: calcium-binding protein CML37-like	2.7643
CA.PGAv.1.6.scaffold473.85	PREDICTED: protoporphyrinogen oxidase, mitochondrial-like	2.74419
CA.PGAv.1.6.scaffold970.9	Ca2+ antiporter/cation exchanger	2.70119
CA.PGAv.1.6.scaffold1449.1	PREDICTED: major pollen allergen Ole e 6-like	2.69194
CA.PGAv.1.6.scaffold206.187	PREDICTED: lamin-like protein-like	2.68936
CA.PGAv.1.6.scaffold407.61	Detected protein of confused Function	2.67763
CA.PGAv.1.6.scaffold4.36	PREDICTED: serine/threonine-protein kinase At3g07070-like	2.64323
CA.PGAv.1.6.scaffold909.17	PREDICTED: protein transport protein Sec31A-like	2.64284
CA.PGAv.1.6.scaffold2073.2	PREDICTED: protein transport protein SEC23-like	2.61844
CA.PGAv.1.6.scaffold69.5	PREDICTED: RAN GTPase-activating protein 2-like isoform 1	2.61533
CA.PGAv.1.6.scaffold18.1	Detected protein of confused Function	2.61313
CA.PGAv.1.6.scaffold179.52	PREDICTED: histone-lysine N-methyltransferase SUVR3-like isoform X1	2.60291
CA.PGAv.1.6.scaffold1867.1	GRF1-INTERACTING FACTOR 1 family protein	2.56237
CA.PGAv.1.6.scaffold970.5	Detected protein of unknown function	2.56174
CA.PGAv.1.6.scaffold33.1	Unknown protein	2.53958
CA.PGAv.1.6.scaffold1076.49	Nodulin MtN21 /EamA-like transporter family protein isoform 2	2.52695
CA.PGAv.1.6.scaffold981.49	PREDICTED: hydroxymethylglutaryl-CoA synthase	2.51774
CA.PGAv.1.6.scaffold473.6	PREDICTED: protein LATERAL ORGAN BOUNDARIES-like	2.50642
CA.PGAv.1.6.scaffold310.7	PREDICTED: eukaryotic translation initiation factor 1A-like	2.48595
CA.PGAv.1.6.scaffold129.25	PREDICTED: probable methyltransferase PMT18	2.47255
CA.PGAv.1.6.scaffold823.5	Thiamine pyrophosphate dependent pyruvate decarboxylase family protein	2.47173
CA.PGAv.1.6.scaffold26.31	PREDICTED: dehydration-responsive element-binding protein 1C	2.46547
CA.PGAv.1.6.scaffold256.21	Detected protein of unknown function	2.46111
CA.PGAv.1.6.scaffold1711.13	PREDICTED: probable WRKY transcription factor 72-like	2.45033
CA.PGAv.1.6.scaffold668.44	hypothetical protein POPTR_0003s06430g, partial	2.43009
CA.PGAv.1.6.scaffold370.84	PREDICTED: CBL-interacting serine/threonine-protein kinase 12-like isoform 1	2.42628
CA.PGAv.1.6.scaffold394.69	WRKY DNA-binding protein 49, putative	2.42534
CA.PGAv.1.6.scaffold551.24	PREDICTED: 60S ribosomal protein L39-3-like	2.40506
CA.PGAv.1.6.scaffold501.1	PREDICTED: axoneme-associated protein mst101(2)-like	2.40046
CA.PGAv.1.6.scaffold1110.28	hypothetical protein POPTR_0001s44390g, partial	2.39766
CA.PGAv.1.6.scaffold2149.1	PREDICTED: SRSF protein kinase 1-like isoform X2	2.394
CA.PGAv.1.6.scaffold426.33	PREDICTED: tubby-like F-box protein 3-like	2.39295
CA.PGAv.1.6.scaffold1711.12	PREDICTED: ubiquitin-conjugating enzyme E2 2-like isoform 1	2.37441
CA.PGAv.1.6.scaffold554.2	PREDICTED: RCC1 domain-containing protein DDB_G0279253-like isoform X2	2.36807
CA.PGAv.1.6.scaffold51.4	hypothetical protein ARALYDRAFT_312655	2.36517
CA.PGAv.1.6.scaffold897.5	PREDICTED: fimbrin-like protein 2-like	2.35967
CA.PGAv.1.6.scaffold1056.8	PREDICTED: cytochrome P450 86B1-like	2.35532
CA.PGAv.1.6.scaffold1187.1	Detected protein of confused Function	2.345
CA.PGAv.1.6.scaffold1263.4	PREDICTED: dnaJ homolog subfamily C member 17-like	2.34434
CA.PGAv.1.6.scaffold742.9	PREDICTED: calcium-binding protein CML37-like	2.34179
CA.PGAv.1.6.scaffold970.4	Detected protein of unknown function	2.34029
CA.PGAv.1.6.scaffold798.35	PREDICTED: phospholipase D delta-like	2.33212
CA.PGAv.1.6.scaffold1218.2	PREDICTED: 14 kDa proline-rich protein DC2.15-like	2.32489
CA.PGAv.1.6.scaffold1002.15	PREDICTED: ABSCISIC ACID-INSENSITIVE 5-like protein 2-like isoform X1	2.3168
CA.PGAv.1.6.scaffold610.85	PREDICTED: LOB domain-containing protein 42	2.30402
CA.PGAv.1.6.scaffold809.26	PREDICTED: transcription factor MYB86-like	2.29795
CA.PGAv.1.6.scaffold128.49	PREDICTED: DNA-3-methyladenine glycosylase-like	2.29723
CA.PGAv.1.6.scaffold484.4	PREDICTED: protein SDA1 homolog	2.26548
CA.PGAv.1.6.scaffold574.1	PREDICTED: E3 ubiquitin-protein ligase PUB22-like	2.26329
CA.PGAv.1.6.scaffold1591.10	PREDICTED: putative late blight resistance protein homolog R1B-16-like	2.21587
CA.PGAv.1.6.scaffold504.8	PREDICTED: aspartate--tRNA ligase-like	2.20735
CA.PGAv.1.6.scaffold1550.14	PREDICTED: RING-H2 finger protein ATL28-like	2.17689
CA.PGAv.1.6.scaffold271.11	PREDICTED: probable serine/threonine-protein kinase WNK4-like	2.16097
CA.PGAv.1.6.scaffold637.53	DNA binding protein, putative isoform 4, partial	2.1576
CA.PGAv.1.6.scaffold548.14	Dehydration-responsive element-binding protein 1A	2.15398
CA.PGAv.1.6.scaffold901.2	63 kDa inner membrane family protein isoform 1	2.14984
CA.PGAv.1.6.scaffold8965.1	PREDICTED: probable xyloglucan endotransglucosylase/hydrolase protein 16-like	2.1424
CA.PGAv.1.6.scaffold50.1	PREDICTED: protein TIFY 5A-like	2.13539
CA.PGAv.1.6.scaffold194.7	PREDICTED: gibberellin 2-beta-dioxygenase 8-like isoform X2	2.12446
CA.PGAv.1.6.scaffold289.39	Detected protein of confused Function	2.09383
CA.PGAv.1.6.scaffold497.68	Unknown protein	2.09269
CA.PGAv.1.6.scaffold575.139	Unknown protein	2.0827
CA.PGAv.1.6.scaffold631.14	PREDICTED: DNA polymerase epsilon subunit C-like isoform X1	2.05288
CA.PGAv.1.6.scaffold1823.1	PREDICTED: apoptosis 1 inhibitor-like	2.04826
CA.PGAv.1.6.scaffold74.27	PREDICTED: probable ascorbate-specific transmembrane electron transporter 1-like	2.03406
CA.PGAv.1.6.scaffold322.95	PREDICTED: RING-H2 finger protein ATL65-like	1.99423
CA.PGAv.1.6.scaffold1268.16	PREDICTED: LOW QUALITY PROTEIN: em-like protein-like	1.98847
CA.PGAv.1.6.scaffold134.42	PREDICTED: peter Pan-like protein-like	1.98806
CA.PGAv.1.6.scaffold696.15	PREDICTED: ras-related protein RABA5a-like isoform X1	1.97784
CA.PGAv.1.6.scaffold332.7	PREDICTED: ferredoxin--nitrite reductase, chloroplastic	1.95461
CA.PGAv.1.6.scaffold638.84	Unknown protein	1.94979
CA.PGAv.1.6.scaffold78.85	PREDICTED: probable aquaporin PIP1-5-like isoform X3	1.94891
CA.PGAv.1.6.scaffold1010.8	PREDICTED: laccase-14-like	1.94511
CA.PGAv.1.6.scaffold17.23	PREDICTED: transmembrane protein 184C-like isoform X1	1.94369
CA.PGAv.1.6.scaffold1078.10	PREDICTED: snakin-1-like	1.94229
CA.PGAv.1.6.scaffold585.45	PREDICTED: probable xyloglucan endotransglucosylase/hydrolase protein 16-like	1.93977
CA.PGAv.1.6.scaffold1527.13	PREDICTED: CDPK-related kinase 4-like	1.93782
CA.PGAv.1.6.scaffold484.119	hypothetical protein SELMODRAFT_102131, partial	1.93588
CA.PGAv.1.6.scaffold755.3	PREDICTED: zinc finger protein ZAT11-like	1.92369
CA.PGAv.1.6.scaffold1237.31	AT1 protein	1.91719
CA.PGAv.1.6.scaffold585.41	gibberellin 2-beta-dioxygenase-like	1.89476
CA.PGAv.1.6.scaffold723.30	PREDICTED: lisH domain-containing protein C29A3.03c-like	1.89424
CA.PGAv.1.6.scaffold1077.20	PREDICTED: mevalonate kinase-like	1.88972
CA.PGAv.1.6.scaffold497.21	PREDICTED: TRM112-like protein At1g78190	1.88947
CA.PGAv.1.6.scaffold1298.3	PREDICTED: zinc finger homeobox protein 4-like	1.88888
CA.PGAv.1.6.scaffold375.6	PREDICTED: secologanin synthase-like	1.88345
CA.PGAv.1.6.scaffold806.9	Unknown protein	1.87823
CA.PGAv.1.6.scaffold10.18	PREDICTED: ureide permease 2-like	1.87675
CA.PGAv.1.6.scaffold296.13	PREDICTED: LOW QUALITY PROTEIN: expansin-B5-like	1.87558
CA.PGAv.1.6.scaffold310.5	PREDICTED: ubiquitin-conjugating enzyme E2 10-like	1.85795
CA.PGAv.1.6.scaffold551.90	hypothetical protein POPTR_0018s13150g	1.8572
CA.PGAv.1.6.scaffold504.35	PREDICTED: L-type lectin-domain containing receptor kinase IX.1-like	1.84785
CA.PGAv.1.6.scaffold497.36	PREDICTED: probable galacturonosyltransferase 9-like	1.84539
CA.PGAv.1.6.scaffold640.6	PREDICTED: indole-3-acetic acid-amido synthetase GH3.6-like	1.82845
CA.PGAv.1.6.scaffold1041.13	PREDICTED: protein CYPRO4-like	1.82653
CA.PGAv.1.6.scaffold1425.10	hypothetical protein POPTR_0015s03810g	1.81495
CA.PGAv.1.6.scaffold1524.7	PREDICTED: rho GTPase-activating protein 1-like	1.81327
CA.PGAv.1.6.scaffold668.39	hypothetical protein POPTR_0001s16810g	1.80374
CA.PGAv.1.6.scaffold412.3	PREDICTED: cationic amino acid transporter 9, chloroplastic-like	1.79291
CA.PGAv.1.6.scaffold792.44	hypothetical protein RCOM_1691440	1.79034
CA.PGAv.1.6.scaffold1164.42	PREDICTED: serine/threonine-protein kinase HT1-like	1.78215
CA.PGAv.1.6.scaffold1256.1	Unknown protein	1.78119
CA.PGAv.1.6.scaffold681.5	Unknown protein	1.78015
CA.PGAv.1.6.scaffold1129.6	PREDICTED: serine/threonine-protein kinase HT1-like	1.779
CA.PGAv.1.6.scaffold290.8	PRLI-interacting factor K family protein	1.77496
CA.PGAv.1.6.scaffold352.22	PREDICTED: cytochrome P450 94A1-like	1.76472
CA.PGAv.1.6.scaffold358.77	PREDICTED: pentatricopeptide repeat-containing protein At2g35130-like	1.74982
CA.PGAv.1.6.scaffold1856.6	PREDICTED: ubiquitin carboxyl-terminal hydrolase isozyme L3-like isoform X2	1.7469
CA.PGAv.1.6.scaffold1076.23	PREDICTED: LOW QUALITY PROTEIN: catalase isozyme 1-like, partial	1.73097
CA.PGAv.1.6.scaffold742.23	PREDICTED: calcium-binding protein CML38-like	1.73086
CA.PGAv.1.6.scaffold724.34	NADH-ubiquinone oxidoreductase-related-like protein	1.72429
CA.PGAv.1.6.scaffold14.3	PREDICTED: probable aldo-keto reductase 2-like isoform X1	1.72351
CA.PGAv.1.6.scaffold1018.2	PREDICTED: xylose isomerase-like	1.71847
CA.PGAv.1.6.scaffold863.8	Serine-rich protein-related	1.71746
CA.PGAv.1.6.scaffold1164.41	PREDICTED: L-type lectin-domain containing receptor kinase VII.1-like	1.70623
CA.PGAv.1.6.scaffold1392.9	hypothetical protein POPTR_0016s05280g	1.70612
CA.PGAv.1.6.scaffold1021.29	PREDICTED: DNA-directed RNA polymerase 1B, mitochondrial-like	1.69904
CA.PGAv.1.6.scaffold1218.7	PREDICTED: NADH dehydrogenase [ubiquinone] 1 beta subcomplex subunit 8, mitochondrial-like	1.68948
CA.PGAv.1.6.scaffold484.94	PREDICTED: 50S ribosomal protein L18, chloroplastic-like	1.67559
CA.PGAv.1.6.scaffold861.46	PREDICTED: proteinase inhibitor type-2 CEVI57-like	1.67181
CA.PGAv.1.6.scaffold273.14	PREDICTED: probable ATP-dependent RNA helicase DHX37-like	1.67169
CA.PGAv.1.6.scaffold354.65	PREDICTED: premnaspirodiene oxygenase-like	1.66779
CA.PGAv.1.6.scaffold1861.9	hypothetical protein POPTR_0005s07080g, partial	1.65318
CA.PGAv.1.6.scaffold135.81	Unknown protein	1.63844
CA.PGAv.1.6.scaffold93.23	PREDICTED: probable galacturonosyltransferase-like 2-like	1.63331
CA.PGAv.1.6.scaffold724.9	hypothetical protein POPTR_0014s01780g	1.62275
CA.PGAv.1.6.scaffold536.11	Unknown protein	1.62213
CA.PGAv.1.6.scaffold1544.6	PREDICTED: protein BASIC PENTACYSTEINE4-like	1.62173
CA.PGAv.1.6.scaffold170.74	PREDICTED: purple acid phosphatase 2-like	1.61669
CA.PGAv.1.6.scaffold403.12	Unknown protein	1.6048
CA.PGAv.1.6.scaffold282.30	PREDICTED: glutaredoxin-C5-like	1.60324
CA.PGAv.1.6.scaffold585.44	Detected protein of confused Function	1.59902
CA.PGAv.1.6.scaffold981.9	Unknown protein	1.59281
CA.PGAv.1.6.scaffold786.17	Detected protein of confused Function	1.59195
CA.PGAv.1.6.scaffold1583.4	PREDICTED: diacylglycerol O-acyltransferase 1-like	1.58418
CA.PGAv.1.6.scaffold702.15	PREDICTED: phospholipase A1-II 1-like	1.58222
CA.PGAv.1.6.scaffold803.17	PREDICTED: probable sugar phosphate/phosphate translocator At1g06470-like	1.58036
CA.PGAv.1.6.scaffold569.34	PREDICTED: pectinesterase/pectinesterase inhibitor 18-like isoform 2	1.57625
CA.PGAv.1.6.scaffold1173.4	PREDICTED: 29 kDa ribonucleoprotein A, chloroplastic-like	1.56727
CA.PGAv.1.6.scaffold585.48	PREDICTED: protodermal factor 1-like	1.56326
CA.PGAv.1.6.scaffold1379.16	PREDICTED: cinnamoyl-CoA reductase 1-like	1.56165
CA.PGAv.1.6.scaffold5.18	PREDICTED: thylakoid ADP,ATP carrier protein, chloroplastic-like	1.55951
CA.PGAv.1.6.scaffold585.51	gibberellin 2-beta-dioxygenase-like	1.55726
CA.PGAv.1.6.scaffold206.96	PREDICTED: probable mitochondrial chaperone BCS1-B-like	1.55626
CA.PGAv.1.6.scaffold798.36	PREDICTED: calcium-dependent protein kinase 4-like	1.55207
CA.PGAv.1.6.scaffold1217.3	PREDICTED: 14 kDa proline-rich protein DC2.15-like	1.5405
CA.PGAv.1.6.scaffold1382.8	PREDICTED: transmembrane ascorbate ferrireductase 1-like isoform 1	1.53101
CA.PGAv.1.6.scaffold206.125	PREDICTED: aldose 1-epimerase-like	1.51945
CA.PGAv.1.6.scaffold411.57	Unknown protein	1.5179
CA.PGAv.1.6.scaffold1585.4	PREDICTED: pentatricopeptide repeat-containing protein At1g02150-like	1.51542
CA.PGAv.1.6.scaffold1129.5	PREDICTED: probable serine/threonine-protein kinase At1g18390-like isoform X3	1.51531
CA.PGAv.1.6.scaffold991.4	hypothetical protein CICLE_v10012222mg	1.51462
CA.PGAv.1.6.scaffold370.6	PREDICTED: transcription factor SPATULA-like	1.50649
CA.PGAv.1.6.scaffold385.8	PREDICTED: heme-binding-like protein At3g10130, chloroplastic-like	1.49999
CA.PGAv.1.6.scaffold755.1	PREDICTED: zinc finger protein ZAT11-like	1.49736
CA.PGAv.1.6.scaffold523.57	PREDICTED: protein DA1-related 1-like	1.49124
CA.PGAv.1.6.scaffold79.50	PREDICTED: probable homoserine kinase-like	1.48705
CA.PGAv.1.6.scaffold108.12	hypothetical protein CICLE_v10004149mg	1.48357
CA.PGAv.1.6.scaffold777.13	PREDICTED: vacuolar protein sorting-associated protein 51 homolog	1.48028
CA.PGAv.1.6.scaffold1788.3	PREDICTED: TMV resistance protein N-like	1.46866
CA.PGAv.1.6.scaffold475.9	Kinase family protein isoform 2	1.46564
CA.PGAv.1.6.scaffold631.21	PREDICTED: yrdC domain-containing protein, mitochondrial-like isoform X1	1.46455
CA.PGAv.1.6.scaffold86.35	PREDICTED: xyloglucan endotransglucosylase/hydrolase protein 9	1.45758
CA.PGAv.1.6.scaffold715.6	PREDICTED: protein MITOFERRINLIKE 1, chloroplastic-like isoform 1	1.45642
CA.PGAv.1.6.scaffold26.32	PREDICTED: protein ODORANT1-like	1.45339
CA.PGAv.1.6.scaffold1875.1	PREDICTED: nucleolysin TIAR-like	1.45318
CA.PGAv.1.6.scaffold551.21	PREDICTED: homeobox protein knotted-1-like LET12-like isoform X1	1.45048
CA.PGAv.1.6.scaffold108.59	PREDICTED: probable receptor-like protein kinase At1g67000-like	1.44672
CA.PGAv.1.6.scaffold2179.1	Unknown protein	1.44363
CA.PGAv.1.6.scaffold569.2	PREDICTED: transcription repressor KAN1-like	1.44046
CA.PGAv.1.6.scaffold420.4	PREDICTED: zinc finger protein ZAT11-like	1.43994
CA.PGAv.1.6.scaffold179.17	PREDICTED: tabersonine 16-O-methyltransferase	1.43934
CA.PGAv.1.6.scaffold782.26	PREDICTED: 26S proteasome non-ATPase regulatory subunit 2 homolog A-like	1.43733
CA.PGAv.1.6.scaffold69.6	PREDICTED: RAN GTPase-activating protein 2-like isoform 1	1.43679
CA.PGAv.1.6.scaffold1273.21	PREDICTED: protein DEHYDRATION-INDUCED 19 homolog 3-like isoform 1	1.42756
CA.PGAv.1.6.scaffold535.10	Unknown protein	1.42494
CA.PGAv.1.6.scaffold1076.26	PREDICTED: ribonuclease 3-like	1.42196
CA.PGAv.1.6.scaffold710.59	Unknown protein	1.41184
CA.PGAv.1.6.scaffold69.20	Unknown protein	1.40465
CA.PGAv.1.6.scaffold1490.11	PREDICTED: deSI-like protein At4g17486-like isoform X2	1.39593
CA.PGAv.1.6.scaffold1007.12	PREDICTED: N-carbamoyl-L-amino acid hydrolase-like	1.39003
CA.PGAv.1.6.scaffold836.6	PREDICTED: protein YeeZ-like	1.38771
CA.PGAv.1.6.scaffold536.10	PREDICTED: protein CUP-SHAPED COTYLEDON 3-like	1.37963
CA.PGAv.1.6.scaffold62.20	PREDICTED: ATP-dependent Clp protease proteolytic subunit 6, chloroplastic-like	1.37292
CA.PGAv.1.6.scaffold825.6	auto-inhibited Ca2 -transporting ATPase 10	1.37265
CA.PGAv.1.6.scaffold449.34	Unknown protein	1.37079
CA.PGAv.1.6.scaffold206.183	PREDICTED: probable serine/threonine-protein kinase At1g09600-like	1.36613
CA.PGAv.1.6.scaffold127.3	SBT2 protein precursor	1.34665
CA.PGAv.1.6.scaffold416.49	PREDICTED: ergosterol biosynthetic protein 28-like	1.34631
CA.PGAv.1.6.scaffold438.88	Unknown protein	1.34551
CA.PGAv.1.6.scaffold1321.12	hypothetical protein AMTR_s00001p00272570	1.33996
CA.PGAv.1.6.scaffold585.42	PREDICTED: probable xyloglucan endotransglucosylase/hydrolase protein 16-like	1.33985
CA.PGAv.1.6.scaffold853.5	Unknown protein	1.33775
CA.PGAv.1.6.scaffold862.11	PREDICTED: phospholipid-transporting ATPase 6-like isoform X2	1.33252
CA.PGAv.1.6.scaffold223.2	Unknown protein	1.32429
CA.PGAv.1.6.scaffold1131.15	PREDICTED: probable glucuronoxylan glucuronosyltransferase F8H-like	1.32306
CA.PGAv.1.6.scaffold1061.21	PREDICTED: transcription factor bHLH93-like	1.31974
CA.PGAv.1.6.scaffold93.27	PREDICTED: transcription factor DICHOTOMA-like	1.31743
CA.PGAv.1.6.scaffold859.5	PREDICTED: osmotin-like protein OSML15-like	1.31039
CA.PGAv.1.6.scaffold502.4	PREDICTED: MACPF domain-containing protein CAD1-like isoform 1	1.29816
CA.PGAv.1.6.scaffold551.9	PREDICTED: eukaryotic peptide chain release factor subunit 1-3-like	1.29547
CA.PGAv.1.6.scaffold24.14	PREDICTED: RING-H2 finger protein ATL72-like	1.2954
CA.PGAv.1.6.scaffold488.25	PREDICTED: auxin-induced protein 10A5-like	1.29364
CA.PGAv.1.6.scaffold1041.20	PREDICTED: protein disulfide-isomerase SCO2-like	1.2928
CA.PGAv.1.6.scaffold197.21	PREDICTED: acetate/butyrate--CoA ligase AAE7, peroxisomal-like	1.28873
CA.PGAv.1.6.scaffold463.5	PREDICTED: probable methylenetetrahydrofolate reductase-like	1.2873
CA.PGAv.1.6.scaffold403.15	Unknown protein	1.28572
CA.PGAv.1.6.scaffold166.11	Detected protein of unknown function	1.28566
CA.PGAv.1.6.scaffold43.30	hypothetical protein POPTR_0015s09900g	1.28431
CA.PGAv.1.6.scaffold1110.30	PREDICTED: pentatricopeptide repeat-containing protein At4g22760-like	1.28326
CA.PGAv.1.6.scaffold665.7	Unknown protein	1.28103
CA.PGAv.1.6.scaffold62.16	PREDICTED: palmitoyl-protein thioesterase 1-like	1.26851
CA.PGAv.1.6.scaffold1330.30	hypothetical protein CICLE_v10002430mg	1.26844
CA.PGAv.1.6.scaffold141.16	PREDICTED: serine/threonine-protein phosphatase PP1 isozyme 2-like	1.26636
CA.PGAv.1.6.scaffold183.3	PREDICTED: basic 7S globulin-like	1.26506
CA.PGAv.1.6.scaffold853.22	Unknown protein	1.26385
CA.PGAv.1.6.scaffold394.25	PREDICTED: zinc finger protein ZAT11-like	1.25776
CA.PGAv.1.6.scaffold74.28	PREDICTED: probable ascorbate-specific transmembrane electron transporter 1-like	1.25589
CA.PGAv.1.6.scaffold424.68	PREDICTED: LOW QUALITY PROTEIN: G-type lectin S-receptor-like serine/threonine-protein kinase At1g61480-like	1.25276
CA.PGAv.1.6.scaffold2.5	PREDICTED: disease resistance protein RGA2-like	1.25217
CA.PGAv.1.6.scaffold370.10	heavy metal cation transport atpase, putative	1.2459
CA.PGAv.1.6.scaffold712.1	PREDICTED: nuclear transcription factor Y subunit A-8-like isoform X1	1.23854
CA.PGAv.1.6.scaffold1527.12	Calcium-dependent protein kinase (CDPK) family protein	1.23804
CA.PGAv.1.6.scaffold162.139	GRAS family transcription factor isoform 4, partial	1.23733
CA.PGAv.1.6.scaffold157.21	PREDICTED: protein BREAST CANCER SUSCEPTIBILITY 1 homolog	1.23212
CA.PGAv.1.6.scaffold773.10	PREDICTED: zinc finger CCCH domain-containing protein 45-like	1.23142
CA.PGAv.1.6.scaffold143.27	PREDICTED: charged multivesicular body protein 5-like	1.22904
CA.PGAv.1.6.scaffold412.7	PREDICTED: C2 domain-containing protein At1g63220-like	1.22882
CA.PGAv.1.6.scaffold502.5	PREDICTED: probable serine/threonine-protein kinase At5g41260-like	1.2277
CA.PGAv.1.6.scaffold111.46	PREDICTED: triosephosphate isomerase, cytosolic-like	1.22428
CA.PGAv.1.6.scaffold1619.1	Glutamine-fructose-6-phosphate transaminase (isomerizing)s,sugar binding,transaminases isoform 2	1.21931
CA.PGAv.1.6.scaffold1273.32	PREDICTED: deoxyuridine 5'-triphosphate nucleotidohydrolase-like	1.2183
CA.PGAv.1.6.scaffold199.11	PREDICTED: 50S ribosomal protein L21, chloroplastic-like	1.21406
CA.PGAv.1.6.scaffold1569.18	PREDICTED: probable LRR receptor-like serine/threonine-protein kinase At1g53430-like isoform X2	1.21206
CA.PGAv.1.6.scaffold1656.15	PREDICTED: triacylglycerol lipase SDP1-like	1.20894
CA.PGAv.1.6.scaffold354.67	PREDICTED: BAHD acyltransferase DCR-like	1.20752
CA.PGAv.1.6.scaffold354.17	PREDICTED: ubiquilin-2-like	1.20499
CA.PGAv.1.6.scaffold1788.2	PREDICTED: pentatricopeptide repeat-containing protein At5g40400-like	1.19253
CA.PGAv.1.6.scaffold241.40	PREDICTED: UDP-galactose/UDP-glucose transporter 5B-like	1.19095
CA.PGAv.1.6.scaffold1495.2	PREDICTED: 4-coumarate--CoA ligase 1 isoform 1	1.19082
CA.PGAv.1.6.scaffold135.59	PREDICTED: myotubularin-related protein 2-like	1.18769
CA.PGAv.1.6.scaffold438.73	PREDICTED: probable pyridoxal biosynthesis protein PDX1.2-like	1.18606
CA.PGAv.1.6.scaffold1061.26	PREDICTED: CYSTM1 family protein A-like	1.17996
CA.PGAv.1.6.scaffold495.1	Unknown protein	1.17351
CA.PGAv.1.6.scaffold342.4	PREDICTED: dihydrolipoyllysine-residue acetyltransferase component of pyruvate dehydrogenase complex, mitochondrial-like	1.16238
CA.PGAv.1.6.scaffold126.32	PREDICTED: heat shock protein 83-like	1.16095
CA.PGAv.1.6.scaffold625.18	catalase isozyme 1	1.16074
CA.PGAv.1.6.scaffold424.14	PREDICTED: UPF0136 membrane protein At2g26240-like	1.1584
CA.PGAv.1.6.scaffold1710.1	PREDICTED: heat stress transcription factor C-1-like	1.15723
CA.PGAv.1.6.scaffold1201.8	PREDICTED: probable calcium-binding protein CML22-like	1.15455
CA.PGAv.1.6.scaffold82.17	rnase l inhibitor, putative	1.15178
CA.PGAv.1.6.scaffold274.20	PREDICTED: putative GEM-like protein 8-like	1.149
CA.PGAv.1.6.scaffold798.9	PREDICTED: probable receptor-like protein kinase At1g11050-like isoform X2	1.14864
CA.PGAv.1.6.scaffold1372.11	PREDICTED: germin-like protein subfamily 1 member 13-like	1.14491
CA.PGAv.1.6.scaffold1094.16	PREDICTED: non-specific lipid-transfer protein-like protein At2g13820-like	1.13839
CA.PGAv.1.6.scaffold242.12	hypothetical protein POPTR_0010s18350g	1.13811
CA.PGAv.1.6.scaffold374.1	PREDICTED: nudix hydrolase 15, mitochondrial-like	1.13369
CA.PGAv.1.6.scaffold845.28	PREDICTED: haloacid dehalogenase-like hydrolase domain-containing protein Sgpp-like isoform X3	1.12888
CA.PGAv.1.6.scaffold955.3	PREDICTED: CASP-like protein ARALYDRAFT_321547-like	1.12693
CA.PGAv.1.6.scaffold403.13	Unknown protein	1.12521
CA.PGAv.1.6.scaffold1445.13	PREDICTED: ELKS/Rab6-interacting/CAST family member 1-like	1.12466
CA.PGAv.1.6.scaffold206.162	PREDICTED: KH domain-containing protein At4g18375-like	1.12096
CA.PGAv.1.6.scaffold548.13	PREDICTED: dehydration-responsive element-binding protein 1C-like	1.11674
CA.PGAv.1.6.scaffold449.17	Unknown protein	1.11593
CA.PGAv.1.6.scaffold497.11	PREDICTED: putative endo-1,3(4)-beta-glucanase 2-like	1.11235
CA.PGAv.1.6.scaffold1621.1	PREDICTED: cyclin-D3-1	1.11144
CA.PGAv.1.6.scaffold790.57	hypothetical protein POPTR_0003s07050g	1.10638
CA.PGAv.1.6.scaffold809.53	PREDICTED: haloacid dehalogenase-like hydrolase domain-containing protein 3-like	1.10317
CA.PGAv.1.6.scaffold756.41	PREDICTED: ankyrin repeat-containing protein At3g12360-like	1.10266
CA.PGAv.1.6.scaffold1621.5	PREDICTED: d-3-phosphoglycerate dehydrogenase, chloroplastic-like	1.09918
CA.PGAv.1.6.scaffold519.7	PREDICTED: phosphatase IMPL1, chloroplastic-like isoform X1	1.09835
CA.PGAv.1.6.scaffold41.2	PREDICTED: receptor-like protein 12-like	1.09792
CA.PGAv.1.6.scaffold206.56	PREDICTED: mediator of RNA polymerase II transcription subunit 4-like	1.09025
CA.PGAv.1.6.scaffold792.41	PREDICTED: DNA primase small subunit-like	1.08492
CA.PGAv.1.6.scaffold909.14	Unknown protein	1.07933
CA.PGAv.1.6.scaffold184.61	PREDICTED: tRNA(adenine(34)) deaminase, chloroplastic-like	1.07783
CA.PGAv.1.6.scaffold285.21	Unknown protein	1.07456
CA.PGAv.1.6.scaffold200.11	Detected protein of confused Function	1.07288
CA.PGAv.1.6.scaffold641.36	PREDICTED: triacylglycerol lipase SDP1-like	1.06768
CA.PGAv.1.6.scaffold712.7	PREDICTED: IMPACT family member in pol 5'region-like	1.06261
CA.PGAv.1.6.scaffold1238.31	Kinase superfamily protein isoform 1	1.06231
CA.PGAv.1.6.scaffold403.14	Unknown protein	1.06151
CA.PGAv.1.6.scaffold137.44	PREDICTED: B3 domain-containing protein REM10-like	1.05421
CA.PGAv.1.6.scaffold1.53	choline transporter-related family protein	1.05154
CA.PGAv.1.6.scaffold341.9	PREDICTED: RNA-binding protein 39-like	1.05125
CA.PGAv.1.6.scaffold809.78	PREDICTED: ATP-dependent zinc metalloprotease FTSH 6, chloroplastic-like	1.04933
CA.PGAv.1.6.scaffold1661.25	PREDICTED: probable polygalacturonase-like	1.04761
CA.PGAv.1.6.scaffold79.59	acyl-ACP-thioesterase B	1.04467
CA.PGAv.1.6.scaffold982.40	PREDICTED: ELKS/Rab6-interacting/CAST family member 1-like isoform X1	1.04409
CA.PGAv.1.6.scaffold1388.11	PREDICTED: IMPACT family member in pol 5'region-like	1.03602
CA.PGAv.1.6.scaffold422.7	PREDICTED: putative casein kinase II subunit beta-4-like	1.03469
CA.PGAv.1.6.scaffold474.19	WRKY DNA-binding protein 33 isoform 2	1.03287
CA.PGAv.1.6.scaffold606.81	hypothetical protein CICLE_v10011697mg	1.03232
CA.PGAv.1.6.scaffold199.39	PREDICTED: EG45-like domain containing protein 2-like	1.02561
CA.PGAv.1.6.scaffold97.9	DNA replication complex GINS protein SLD5, putative	1.02519
CA.PGAv.1.6.scaffold134.222	Detected protein of unknown function	1.02436
CA.PGAv.1.6.scaffold394.21	PREDICTED: transcription factor MYB48-like	1.02375
CA.PGAv.1.6.scaffold358.83	receptor-like protein kinase precursor	1.02251
CA.PGAv.1.6.scaffold62.12	PREDICTED: plasminogen activator inhibitor 1 RNA-binding protein-like	1.01929
CA.PGAv.1.6.scaffold588.110	PREDICTED: tyrosine-protein kinase transforming protein Fes-like isoform 2	1.019
CA.PGAv.1.6.scaffold205.15	PREDICTED: auxin-induced protein 5NG4-like	1.01422
CA.PGAv.1.6.scaffold134.167	calcium ion binding protein, putative	1.01389
CA.PGAv.1.6.scaffold341.10	Unknown protein	1.01312
CA.PGAv.1.6.scaffold80.7	PREDICTED: cysteine-rich repeat secretory protein 38-like	1.01066
CA.PGAv.1.6.scaffold935.7	class I extracellular chitinase precursor	1.00819
CA.PGAv.1.6.scaffold1505.9	Detected protein of unknown function	1.00559
CA.PGAv.1.6.scaffold322.89	Transducin/WD40 repeat-like superfamily protein	1.00554
CA.PGAv.1.6.scaffold1830.5	PREDICTED: embryonic protein DC-8-like	1.00506
CA.PGAv.1.6.scaffold1089.19	PREDICTED: pentatricopeptide repeat-containing protein At5g50990-like	1.0048
CA.PGAv.1.6.scaffold790.66	hypothetical protein CICLE_v10024779mg	1.00415
CA.PGAv.1.6.scaffold178.16	hypothetical protein RCOM_1329260	1.00303
CA.PGAv.1.6.scaffold1095.2	hypothetical protein CICLE_v10028590mg	1.00218
CA.PGAv.1.6.scaffold230.6	PREDICTED: galactose oxidase-like	-1.00026
CA.PGAv.1.6.scaffold1089.20	PREDICTED: serine/threonine-protein kinase OSR1-like	-1.00113
CA.PGAv.1.6.scaffold91.10	PREDICTED: probable transaldolase-like	-1.0034
CA.PGAv.1.6.scaffold204.9	PREDICTED: probable membrane-associated kinase regulator 6-like	-1.00368
CA.PGAv.1.6.scaffold532.62	PREDICTED: cation/H(+) antiporter 18-like	-1.0061
CA.PGAv.1.6.scaffold208.1	PREDICTED: actin-101-like	-1.00679
CA.PGAv.1.6.scaffold947.20	ATP-dependent Clp protease proteolytic subunit 4	-1.00693
CA.PGAv.1.6.scaffold635.19	PREDICTED: ubiquitin carboxyl-terminal hydrolase 6	-1.00749
CA.PGAv.1.6.scaffold128.15	GUANYLATE KINASE 1 family protein	-1.00914
CA.PGAv.1.6.scaffold665.12	Detected protein of confused Function	-1.00996
CA.PGAv.1.6.scaffold1768.11	PREDICTED: probable lysine-specific demethylase JMJ14-like	-1.01135
CA.PGAv.1.6.scaffold930.2	PREDICTED: nudix hydrolase 3-like	-1.01328
CA.PGAv.1.6.scaffold845.21	PREDICTED: calcineurin B-like protein 1-like	-1.01357
CA.PGAv.1.6.scaffold1091.8	PREDICTED: hornerin-like isoform X1	-1.01374
CA.PGAv.1.6.scaffold123.5	zeaxanthin epoxidase, chloroplastic-like	-1.01421
CA.PGAv.1.6.scaffold128.56	RNA binding,RNA binding isoform 1	-1.01575
CA.PGAv.1.6.scaffold989.5	Unknown protein	-1.01678
CA.PGAv.1.6.scaffold474.28	PREDICTED: hydrophobic protein LTI6A-like	-1.01927
CA.PGAv.1.6.scaffold137.33	PREDICTED: growth-regulating factor 4-like	-1.01958
CA.PGAv.1.6.scaffold478.12	PREDICTED: endoglucanase 11-like	-1.02012
CA.PGAv.1.6.scaffold162.128	PREDICTED: F-box protein At5g49610-like	-1.02052
CA.PGAv.1.6.scaffold137.24	PREDICTED: extra-large guanine nucleotide-binding protein 3-like	-1.02122
CA.PGAv.1.6.scaffold1068.4	Unknown protein	-1.02267
CA.PGAv.1.6.scaffold219.62	PREDICTED: polyamine oxidase 1-like	-1.02403
CA.PGAv.1.6.scaffold625.56	PREDICTED: non-specific lipid-transfer protein 2-like	-1.02471
CA.PGAv.1.6.scaffold360.3	Detected protein of unknown function	-1.02546
CA.PGAv.1.6.scaffold535.6	PREDICTED: F-box/FBD/LRR-repeat protein At3g52680-like	-1.02567
CA.PGAv.1.6.scaffold755.14	PREDICTED: aspartic proteinase-like protein 2-like isoform X2	-1.03136
CA.PGAv.1.6.scaffold797.3	PREDICTED: proline-rich receptor-like protein kinase PERK1-like	-1.03362
CA.PGAv.1.6.scaffold1337.10	Unknown protein	-1.03562
CA.PGAv.1.6.scaffold1768.10	Detected protein of unknown function	-1.03924
CA.PGAv.1.6.scaffold1217.6	PREDICTED: NADH dehydrogenase (ubiquinone) complex I, assembly factor 6-like isoform 1	-1.04021
CA.PGAv.1.6.scaffold1099.11	PREDICTED: probable (S)-N-methylcoclaurine 3'-hydroxylase isozyme 2-like	-1.04174
CA.PGAv.1.6.scaffold536.12	PREDICTED: xyloglucan galactosyltransferase KATAMARI1	-1.04286
CA.PGAv.1.6.scaffold21.8	Unknown protein	-1.04591
CA.PGAv.1.6.scaffold162.130	PREDICTED: G-type lectin S-receptor-like serine/threonine-protein kinase At4g27290-like	-1.04612
CA.PGAv.1.6.scaffold1144.14	Unknown protein	-1.04823
CA.PGAv.1.6.scaffold551.108	Detected protein of unknown function	-1.04832
CA.PGAv.1.6.scaffold490.30	Detected protein of unknown function	-1.04979
CA.PGAv.1.6.scaffold805.1	PREDICTED: pescadillo homolog	-1.0511
CA.PGAv.1.6.scaffold981.59	Unknown protein	-1.05116
CA.PGAv.1.6.scaffold984.5	Cystathionine beta-synthase protein isoform 1	-1.05438
CA.PGAv.1.6.scaffold635.30	hypothetical protein POPTR_0001s20060g	-1.05446
CA.PGAv.1.6.scaffold516.2	PREDICTED: 3-hydroxybenzoate 6-hydroxylase 1-like	-1.05485
CA.PGAv.1.6.scaffold552.2	PREDICTED: interactor of constitutive active ROPs 3-like isoform 4	-1.05522
CA.PGAv.1.6.scaffold472.53	PREDICTED: probable inactive receptor kinase At2g26730-like	-1.05654
CA.PGAv.1.6.scaffold730.39	PREDICTED: probable LRR receptor-like serine/threonine-protein kinase At3g47570-like	-1.05988
CA.PGAv.1.6.scaffold304.10	hypothetical protein POPTR_0015s12710g	-1.06016
CA.PGAv.1.6.scaffold941.33	methyl-CpG-binding domain-containing protein 6	-1.06169
CA.PGAv.1.6.scaffold241.27	Detected protein of unknown function	-1.06363
CA.PGAv.1.6.scaffold1161.53	PREDICTED: probable disease resistance protein At4g27220-like isoform X2	-1.06515
CA.PGAv.1.6.scaffold1014.7	phototropin-1	-1.06545
CA.PGAv.1.6.scaffold2.49	PREDICTED: pentatricopeptide repeat-containing protein At3g21470-like	-1.06724
CA.PGAv.1.6.scaffold162.96	PREDICTED: beta-glucosidase 18-like	-1.06783
CA.PGAv.1.6.scaffold1327.5	PREDICTED: probable serine/threonine-protein kinase At1g09600-like	-1.06989
CA.PGAv.1.6.scaffold675.13	Galacturonosyltransferase-like 4, putative	-1.07129
CA.PGAv.1.6.scaffold1896.2	Unknown protein	-1.0723
CA.PGAv.1.6.scaffold311.127	PREDICTED: disease resistance RPP8-like protein 3-like	-1.07267
CA.PGAv.1.6.scaffold1343.5	PREDICTED: phytosulfokines 3-like	-1.07383
CA.PGAv.1.6.scaffold257.21	PREDICTED: chlorophyll a-b binding protein 1B, chloroplastic-like	-1.07392
CA.PGAv.1.6.scaffold584.26	PREDICTED: protein GLUTAMINE DUMPER 3-like	-1.07754
CA.PGAv.1.6.scaffold31.6	PREDICTED: probable glutamate carboxypeptidase 2-like	-1.08131
CA.PGAv.1.6.scaffold541.2	PREDICTED: cytochrome P450 76A2-like	-1.0821
CA.PGAv.1.6.scaffold1443.12	PREDICTED: putative pentatricopeptide repeat-containing protein At1g12700, mitochondrial-like	-1.09051
CA.PGAv.1.6.scaffold1245.4	PREDICTED: methyltransferase-like protein 21C-like	-1.09248
CA.PGAv.1.6.scaffold1091.7	PREDICTED: hornerin-like isoform X1	-1.09283
CA.PGAv.1.6.scaffold532.114	PREDICTED: DNA primase small subunit-like	-1.09456
CA.PGAv.1.6.scaffold649.17	PREDICTED: G-type lectin S-receptor-like serine/threonine-protein kinase RLK1-like	-1.09491
CA.PGAv.1.6.scaffold1013.31	PREDICTED: nuclear transcription factor Y subunit C-4-like	-1.09509
CA.PGAv.1.6.scaffold1056.3	PREDICTED: putative late blight resistance protein homolog R1A-10-like	-1.0999
CA.PGAv.1.6.scaffold358.21	PREDICTED: MORC family CW-type zinc finger protein 3-like	-1.10115
CA.PGAv.1.6.scaffold1087.5	PREDICTED: probable LRR receptor-like serine/threonine-protein kinase At1g53430-like isoform X2	-1.10178
CA.PGAv.1.6.scaffold206.168	hypothetical protein CICLE_v10011948mg	-1.10264
CA.PGAv.1.6.scaffold358.6	PREDICTED: protein FMP32, mitochondrial-like	-1.11189
CA.PGAv.1.6.scaffold162.87	PREDICTED: NAC transcription factor ONAC010-like	-1.11779
CA.PGAv.1.6.scaffold308.8	XB3 in isoform 1	-1.12185
CA.PGAv.1.6.scaffold332.10	PREDICTED: cytochrome c biogenesis protein CCS1, chloroplastic	-1.12189
CA.PGAv.1.6.scaffold424.33	PREDICTED: equilibrative nucleotide transporter 3-like isoform 2	-1.12324
CA.PGAv.1.6.scaffold1131.27	hypothetical protein POPTR_0013s07700g	-1.12342
CA.PGAv.1.6.scaffold407.43	PREDICTED: endoribonuclease Dicer homolog 4-like	-1.12509
CA.PGAv.1.6.scaffold630.86	PREDICTED: maspardin-like	-1.12874
CA.PGAv.1.6.scaffold105.24	Detected protein of unknown function	-1.13079
CA.PGAv.1.6.scaffold222.48	PREDICTED: putative pentatricopeptide repeat-containing protein At1g09680-like	-1.13175
CA.PGAv.1.6.scaffold1978.5	PREDICTED: aldo-keto reductase-like	-1.13278
CA.PGAv.1.6.scaffold999.33	PREDICTED: beta-taxilin-like isoform X1	-1.13574
CA.PGAv.1.6.scaffold907.9	myb family transcription factor family protein	-1.13876
CA.PGAv.1.6.scaffold306.12	Unknown protein	-1.14074
CA.PGAv.1.6.scaffold772.9	PREDICTED: chlorophyll a-b binding protein CP29.2, chloroplastic	-1.14177
CA.PGAv.1.6.scaffold1251.9	PREDICTED: long-chain-alcohol oxidase FAO2-like isoform 2	-1.14239
CA.PGAv.1.6.scaffold2.52	Unknown protein	-1.14284
CA.PGAv.1.6.scaffold1061.34	PREDICTED: serine hydroxymethyltransferase, mitochondrial-like	-1.1435
CA.PGAv.1.6.scaffold375.2	PREDICTED: secologanin synthase-like	-1.14499
CA.PGAv.1.6.scaffold10.16	PREDICTED: probable WRKY transcription factor 57-like isoform 1	-1.14656
CA.PGAv.1.6.scaffold1008.20	PREDICTED: protein WAX2 isoform 1	-1.14697
CA.PGAv.1.6.scaffold523.94	PREDICTED: KH domain-containing protein At4g18375-like	-1.15106
CA.PGAv.1.6.scaffold574.27	PREDICTED: 2-Cys peroxiredoxin BAS1-like, chloroplastic-like	-1.15119
CA.PGAv.1.6.scaffold2864.2	PREDICTED: late blight resistance protein R1-A-like isoform 2	-1.15175
CA.PGAv.1.6.scaffold1565.6	PREDICTED: LOW QUALITY PROTEIN: pentatricopeptide repeat-containing protein At2g20540-like	-1.15201
CA.PGAv.1.6.scaffold1561.13	PREDICTED: quercetin 3-O-methyltransferase 1 isoform 1	-1.15352
CA.PGAv.1.6.scaffold215.2	PREDICTED: protein BRICK 1-like	-1.15548
CA.PGAv.1.6.scaffold809.10	PREDICTED: probable purine permease 4-like	-1.15551
CA.PGAv.1.6.scaffold1237.45	Unknown protein	-1.15622
CA.PGAv.1.6.scaffold1166.14	PREDICTED: LRR receptor-like serine/threonine-protein kinase GSO1-like	-1.15763
CA.PGAv.1.6.scaffold1129.19	PREDICTED: altered inheritance of mitochondria protein 3-like	-1.15955
CA.PGAv.1.6.scaffold1090.36	Unknown protein	-1.16168
CA.PGAv.1.6.scaffold354.12	PREDICTED: 39S ribosomal protein L11, mitochondrial-like	-1.16259
CA.PGAv.1.6.scaffold781.30	PREDICTED: probable 26S proteasome complex subunit sem1-1-like	-1.16344
CA.PGAv.1.6.scaffold1432.2	hypothetical protein RCOM_1750150	-1.16356
CA.PGAv.1.6.scaffold1008.10	Tubby like protein 8 isoform 1	-1.16429
CA.PGAv.1.6.scaffold46.19	PREDICTED: probable methyltransferase PMT24-like	-1.16672
CA.PGAv.1.6.scaffold888.8	PREDICTED: aquaporin PIP2-1-like isoform X2	-1.16728
CA.PGAv.1.6.scaffold1330.31	hypothetical protein CICLE_v10003766mg, partial	-1.16831
CA.PGAv.1.6.scaffold231.18	PREDICTED: 1,2-dihydroxy-3-keto-5-methylthiopentene dioxygenase 2-like	-1.17027
CA.PGAv.1.6.scaffold1226.48	PREDICTED: 50S ribosomal protein L31, chloroplastic-like	-1.1703
CA.PGAv.1.6.scaffold959.16	PREDICTED: probable carboxylesterase 13-like	-1.17316
CA.PGAv.1.6.scaffold1379.26	PREDICTED: eukaryotic translation initiation factor 3 subunit C-like	-1.17335
CA.PGAv.1.6.scaffold606.48	PREDICTED: ATP-dependent Clp protease proteolytic subunit-related protein 1, chloroplastic-like	-1.18046
CA.PGAv.1.6.scaffold362.14	PREDICTED: transcription repressor MYB4-like	-1.18385
CA.PGAv.1.6.scaffold282.13	PREDICTED: cytokinin riboside 5'-monophosphate phosphoribohydrolase LOG8-like	-1.19446
CA.PGAv.1.6.scaffold78.117	PREDICTED: sphingoid long-chain bases kinase 2, mitochondrial-like isoform X1	-1.19652
CA.PGAv.1.6.scaffold1394.13	Unknown protein	-1.20175
CA.PGAv.1.6.scaffold62.56	PREDICTED: protein cornichon homolog 4-like	-1.20217
CA.PGAv.1.6.scaffold1964.1	PREDICTED: profilin-like	-1.20754
CA.PGAv.1.6.scaffold195.2	PREDICTED: cryptochrome DASH, chloroplastic/mitochondrial-like isoform 2	-1.20976
CA.PGAv.1.6.scaffold181.30	PREDICTED: putative quinone-oxidoreductase homolog, chloroplastic-like	-1.21089
CA.PGAv.1.6.scaffold1058.8	Detected protein of confused Function	-1.2126
CA.PGAv.1.6.scaffold1274.26	PREDICTED: L-ascorbate peroxidase 3, peroxisomal-like	-1.21366
CA.PGAv.1.6.scaffold2211.2	Detected protein of unknown function	-1.21703
CA.PGAv.1.6.scaffold473.123	PREDICTED: pentatricopeptide repeat-containing protein At5g14080-like	-1.21729
CA.PGAv.1.6.scaffold1335.18	PREDICTED: CASP-like protein SDM1_58t00016-like	-1.21973
CA.PGAv.1.6.scaffold213.1	PREDICTED: ABC transporter G family member 9-like	-1.22088
CA.PGAv.1.6.scaffold397.46	PREDICTED: xylem serine proteinase 1-like	-1.22156
CA.PGAv.1.6.scaffold3.36	Unknown protein	-1.22188
CA.PGAv.1.6.scaffold616.17	PREDICTED: transmembrane emp24 domain-containing protein p24delta3-like	-1.22202
CA.PGAv.1.6.scaffold250.8	PREDICTED: flowering-promoting factor 1-like protein 1-like	-1.22226
CA.PGAv.1.6.scaffold1340.16	Chorismate mutase 3, putative	-1.2224
CA.PGAv.1.6.scaffold49.27	PREDICTED: importin-5-like	-1.22571
CA.PGAv.1.6.scaffold308.57	Detected protein of unknown function	-1.22917
CA.PGAv.1.6.scaffold111.25	WUSCHEL related homeobox 2, putative	-1.23455
CA.PGAv.1.6.scaffold388.3	PREDICTED: brefeldin A-inhibited guanine nucleotide-exchange protein 2-like	-1.23871
CA.PGAv.1.6.scaffold853.29	PREDICTED: anaphase-promoting complex subunit 8-like	-1.23882
CA.PGAv.1.6.scaffold1638.6	hypothetical protein ARALYDRAFT_496355	-1.23942
CA.PGAv.1.6.scaffold1986.3	Unknown protein	-1.24127
CA.PGAv.1.6.scaffold890.54	PREDICTED: late embryogenesis abundant protein 2-like	-1.24653
CA.PGAv.1.6.scaffold257.27	PREDICTED: probable purine permease 9-like	-1.24777
CA.PGAv.1.6.scaffold416.41	PREDICTED: branched-chain-amino-acid aminotransferase 2, chloroplastic-like	-1.25022
CA.PGAv.1.6.scaffold1290.1	SCL domain class transcription factor	-1.25045
CA.PGAv.1.6.scaffold1209.35	PREDICTED: tubby-like F-box protein 3-like	-1.25137
CA.PGAv.1.6.scaffold610.52	PREDICTED: probable protein phosphatase 2C 15-like	-1.25263
CA.PGAv.1.6.scaffold27.14	PREDICTED: ultraviolet-B receptor UVR8-like	-1.25512
CA.PGAv.1.6.scaffold198.3	PREDICTED: mitogen-activated protein kinase kinase kinase A-like	-1.25562
CA.PGAv.1.6.scaffold130.6	PREDICTED: KRAB-A domain-containing protein 2-like	-1.2588
CA.PGAv.1.6.scaffold981.52	PREDICTED: hydroxymethylglutaryl-CoA synthase-like	-1.26246
CA.PGAv.1.6.scaffold1340.15	PREDICTED: eukaryotic translation initiation factor 5A-4-like	-1.26662
CA.PGAv.1.6.scaffold732.31	hypothetical protein POPTR_0019s06020g	-1.26795
CA.PGAv.1.6.scaffold497.17	Tryptophan synthase beta type 2	-1.2689
CA.PGAv.1.6.scaffold1161.52	PREDICTED: probable disease resistance protein At4g27220-like isoform X2	-1.27261
CA.PGAv.1.6.scaffold473.83	PREDICTED: adenylate kinase 1, mitochondrial-like	-1.27293
CA.PGAv.1.6.scaffold628.42	PREDICTED: short-chain type dehydrogenase/reductase-like	-1.27538
CA.PGAv.1.6.scaffold1195.4	PREDICTED: LRR receptor-like serine/threonine-protein kinase EFR-like	-1.276
CA.PGAv.1.6.scaffold905.15	PREDICTED: pentatricopeptide repeat-containing protein At3g61360-like isoform X1	-1.27644
CA.PGAv.1.6.scaffold183.29	PREDICTED: UPF0613 protein PB24D3.06c-like	-1.2775
CA.PGAv.1.6.scaffold388.22	PREDICTED: probable protein S-acyltransferase 14-like	-1.27873
CA.PGAv.1.6.scaffold1126.16	Detected protein of confused Function	-1.28197
CA.PGAv.1.6.scaffold105.9	PREDICTED: pentatricopeptide repeat-containing protein At3g48810-like	-1.28388
CA.PGAv.1.6.scaffold585.56	ORESARA 9 family protein	-1.28492
CA.PGAv.1.6.scaffold1006.27	PREDICTED: tubby-like F-box protein 3-like	-1.29042
CA.PGAv.1.6.scaffold1741.1	ATP-dependent Clp protease proteolytic subunit 4	-1.29053
CA.PGAv.1.6.scaffold761.9	ATP-dependent Clp protease proteolytic subunit, putative	-1.29208
CA.PGAv.1.6.scaffold1075.17	hypothetical protein POPTR_0007s10060g	-1.29587
CA.PGAv.1.6.scaffold1075.21	hypothetical protein POPTR_0005s18940g	-1.29923
CA.PGAv.1.6.scaffold330.11	PREDICTED: probable pectin methyltransferase QUA2-like isoform 2	-1.30122
CA.PGAv.1.6.scaffold1490.16	PREDICTED: putative proline--tRNA ligase C19C7.06-like isoform X1	-1.30191
CA.PGAv.1.6.scaffold473.120	catalytic, putative	-1.30375
CA.PGAv.1.6.scaffold915.17	PREDICTED: cell number regulator 8-like	-1.30405
CA.PGAv.1.6.scaffold649.18	PREDICTED: G-type lectin S-receptor-like serine/threonine-protein kinase RLK1-like	-1.30717
CA.PGAv.1.6.scaffold1325.4	PREDICTED: heat stress transcription factor A-5-like	-1.31381
CA.PGAv.1.6.scaffold981.43	Pentatricopeptide repeat (PPR-like) superfamily protein isoform 2	-1.31681
CA.PGAv.1.6.scaffold1235.22	Unknown protein	-1.31884
CA.PGAv.1.6.scaffold1642.5	PREDICTED: protein UXT homolog	-1.31943
CA.PGAv.1.6.scaffold756.22	PREDICTED: eukaryotic translation initiation factor 4G-like	-1.31953
CA.PGAv.1.6.scaffold492.68	PREDICTED: NAC domain-containing protein 21/22-like	-1.32492
CA.PGAv.1.6.scaffold438.53	PREDICTED: F-box/kelch-repeat protein At1g80440-like	-1.33028
CA.PGAv.1.6.scaffold257.24	PREDICTED: probable purine permease 9-like	-1.33286
CA.PGAv.1.6.scaffold290.26	PREDICTED: fimbrin-like protein 2-like	-1.33432
CA.PGAv.1.6.scaffold473.38	PREDICTED: zinc finger protein CONSTANS-LIKE 7-like	-1.33533
CA.PGAv.1.6.scaffold92.30	dehydration-induced protein ERD15	-1.33839
CA.PGAv.1.6.scaffold1656.5	transketolase, chloroplastic	-1.34037
CA.PGAv.1.6.scaffold474.12	PREDICTED: 50S ribosomal protein L18, cyanelle-like	-1.34154
CA.PGAv.1.6.scaffold1682.17	PREDICTED: small nuclear ribonucleoprotein Sm D1-like	-1.34223
CA.PGAv.1.6.scaffold198.10	PREDICTED: mitogen-activated protein kinase kinase kinase A-like	-1.34746
CA.PGAv.1.6.scaffold1008.19	Unknown protein	-1.34755
CA.PGAv.1.6.scaffold1089.27	PREDICTED: LOW QUALITY PROTEIN: putative pentatricopeptide repeat-containing protein At1g10330-like	-1.34952
CA.PGAv.1.6.scaffold1784.1	PREDICTED: mediator of RNA polymerase II transcription subunit 25-like	-1.351
CA.PGAv.1.6.scaffold334.15	Unknown protein	-1.35586
CA.PGAv.1.6.scaffold246.2	Unknown protein	-1.35616
CA.PGAv.1.6.scaffold423.38	PREDICTED: nudix hydrolase 17, mitochondrial-like isoform X2	-1.35687
CA.PGAv.1.6.scaffold492.80	PREDICTED: protein strawberry notch-like	-1.36039
CA.PGAv.1.6.scaffold993.31	PREDICTED: short-chain dehydrogenase TIC 32, chloroplastic-like	-1.37038
CA.PGAv.1.6.scaffold1591.15	PREDICTED: WD repeat-containing protein 43-like	-1.3733
CA.PGAv.1.6.scaffold861.7	PREDICTED: armadillo repeat-containing protein 7-like isoform X1	-1.38373
CA.PGAv.1.6.scaffold685.16	PREDICTED: transcription factor HB29-like	-1.39821
CA.PGAv.1.6.scaffold1061.2	hypothetical protein CICLE_v10026132mg	-1.40362
CA.PGAv.1.6.scaffold1424.8	PREDICTED: clathrin light chain 2-like	-1.40472
CA.PGAv.1.6.scaffold83.10	Unknown protein	-1.41711
CA.PGAv.1.6.scaffold973.6	hypothetical protein AMTR_s00006p00267830	-1.41958
CA.PGAv.1.6.scaffold241.16	PREDICTED: putative pentatricopeptide repeat-containing protein At1g12700, mitochondrial-like	-1.42501
CA.PGAv.1.6.scaffold484.76	semialdehyde dehydrogenase family protein	-1.42769
CA.PGAv.1.6.scaffold3.7	Detected protein of unknown function	-1.43818
CA.PGAv.1.6.scaffold111.9	PREDICTED: histone H4-like	-1.44015
CA.PGAv.1.6.scaffold1578.12	PREDICTED: polygalacturonase QRT2-like	-1.4501
CA.PGAv.1.6.scaffold1108.2	Unknown protein	-1.4513
CA.PGAv.1.6.scaffold143.9	PREDICTED: transcription factor DIVARICATA-like	-1.45466
CA.PGAv.1.6.scaffold86.5	Unknown protein	-1.4628
CA.PGAv.1.6.scaffold798.64	PREDICTED: protein ROOT PRIMORDIUM DEFECTIVE 1-like	-1.46555
CA.PGAv.1.6.scaffold194.4	PREDICTED: disease resistance protein RPP13-like	-1.46622
CA.PGAv.1.6.scaffold515.6	PREDICTED: 2-hydroxyisoflavanone dehydratase-like	-1.47257
CA.PGAv.1.6.scaffold208.86	DNA binding protein, putative	-1.47292
CA.PGAv.1.6.scaffold610.23	hypothetical protein CICLE_v10015519mg	-1.47579
CA.PGAv.1.6.scaffold473.1	Pentatricopeptide repeat-containing protein, putative	-1.48051
CA.PGAv.1.6.scaffold627.12	hypothetical protein CARUB_v10021661mg	-1.48064
CA.PGAv.1.6.scaffold582.11	hypothetical protein POPTR_0004s08210g	-1.48337
CA.PGAv.1.6.scaffold351.17	PREDICTED: UDP-glucuronic acid decarboxylase 1-like	-1.49645
CA.PGAv.1.6.scaffold198.6	PREDICTED: mitogen-activated protein kinase kinase kinase A-like	-1.49686
CA.PGAv.1.6.scaffold960.77	PREDICTED: cytochrome P450 94A2-like isoform 2	-1.49883
CA.PGAv.1.6.scaffold630.26	hypothetical protein POPTR_0003s11820g	-1.4992
CA.PGAv.1.6.scaffold1124.13	PREDICTED: ethylene-responsive transcription factor TINY-like	-1.50143
CA.PGAv.1.6.scaffold473.86	hypothetical protein POPTR_0001s33970g	-1.50203
CA.PGAv.1.6.scaffold162.116	PREDICTED: G-type lectin S-receptor-like serine/threonine-protein kinase B120-like	-1.51301
CA.PGAv.1.6.scaffold749.14	PREDICTED: GDP-mannose 3,5-epimerase-like	-1.52549
CA.PGAv.1.6.scaffold257.32	PREDICTED: CAS1 domain-containing protein 1-like	-1.5317
CA.PGAv.1.6.scaffold841.16	PREDICTED: cold-inducible RNA-binding protein-like isoform 1	-1.53384
CA.PGAv.1.6.scaffold314.1	PREDICTED: dual specificity protein kinase splA-like	-1.53675
CA.PGAv.1.6.scaffold1130.1	PREDICTED: probable serine/threonine-protein kinase At1g54610-like	-1.53773
CA.PGAv.1.6.scaffold134.10	PREDICTED: peptidyl-prolyl cis-trans isomerase H-like isoform 1	-1.54806
CA.PGAv.1.6.scaffold222.154	PREDICTED: 60S ribosomal export protein NMD3-like	-1.55213
CA.PGAv.1.6.scaffold1110.43	PREDICTED: myosin-2-like isoform X2	-1.55996
CA.PGAv.1.6.scaffold1107.1	PREDICTED: 60S ribosomal protein L35-like isoform X1	-1.5608
CA.PGAv.1.6.scaffold248.38	Protochlorophyllide oxidoreductase C, C,PORC	-1.56831
CA.PGAv.1.6.scaffold1058.39	PREDICTED: DUF246 domain-containing protein At1g04910-like	-1.57016
CA.PGAv.1.6.scaffold1297.7	PREDICTED: small nuclear ribonucleoprotein Sm D1-like	-1.5741
CA.PGAv.1.6.scaffold1164.14	PREDICTED: probable allantoinase 1-like isoform 1	-1.57553
CA.PGAv.1.6.scaffold1067.7	PREDICTED: trehalose-phosphate phosphatase A-like isoform 1	-1.58429
CA.PGAv.1.6.scaffold2115.1	PREDICTED: GDSL esterase/lipase At5g45910-like	-1.58716
CA.PGAv.1.6.scaffold78.126	PREDICTED: probable RNA methyltransferase At5g51130-like	-1.58893
CA.PGAv.1.6.scaffold1313.2	Unknown protein	-1.60483
CA.PGAv.1.6.scaffold907.10	PREDICTED: long chain acyl-CoA synthetase 7, peroxisomal-like	-1.61138
CA.PGAv.1.6.scaffold616.11	PREDICTED: probable methyltransferase PMT5-like isoform X2	-1.61281
CA.PGAv.1.6.scaffold108.29	PREDICTED: pentatricopeptide repeat-containing protein At5g40400-like isoform X1	-1.6195
CA.PGAv.1.6.scaffold358.49	Detected protein of confused Function	-1.62675
CA.PGAv.1.6.scaffold419.8	PREDICTED: high mobility group B protein 7-like	-1.63416
CA.PGAv.1.6.scaffold350.39	PREDICTED: WRKY transcription factor 44-like	-1.63517
CA.PGAv.1.6.scaffold1588.11	PREDICTED: probable leucine-rich repeat receptor-like protein kinase At2g33170-like	-1.63577
CA.PGAv.1.6.scaffold73.8	PREDICTED: transcription factor BIM2-like	-1.65272
CA.PGAv.1.6.scaffold641.40	PREDICTED: eukaryotic translation initiation factor 3 subunit E-like	-1.65516
CA.PGAv.1.6.scaffold999.45	Homeobox-leucine zipper protein HAT5 isoform 3	-1.65581
CA.PGAv.1.6.scaffold1623.1	PREDICTED: pentatricopeptide repeat-containing protein At3g49740-like	-1.65673
CA.PGAv.1.6.scaffold1018.4	PREDICTED: gamma-interferon-inducible lysosomal thiol reductase	-1.65815
CA.PGAv.1.6.scaffold1490.2	PREDICTED: GPI ethanolamine phosphate transferase 3-like	-1.66183
CA.PGAv.1.6.scaffold534.1	PREDICTED: pentatricopeptide repeat-containing protein At5g55740, chloroplastic-like	-1.67069
CA.PGAv.1.6.scaffold2864.1	PREDICTED: transcription factor DIVARICATA-like	-1.68172
CA.PGAv.1.6.scaffold483.9	3'-5'-exoribonuclease family protein isoform 2, partial	-1.69575
CA.PGAv.1.6.scaffold673.2	Detected protein of confused Function	-1.71973
CA.PGAv.1.6.scaffold685.22	PREDICTED: NAP1-related protein 2-like	-1.73971
CA.PGAv.1.6.scaffold1101.2	Detected protein of unknown function	-1.74312
CA.PGAv.1.6.scaffold407.85	PREDICTED: histidine-containing phosphotransfer protein 6-like	-1.74456
CA.PGAv.1.6.scaffold564.22	PREDICTED: ras-related protein Rab7-like	-1.74802
CA.PGAv.1.6.scaffold1633.1	PREDICTED: putative leucine-rich repeat receptor-like protein kinase At2g19210-like	-1.75571
CA.PGAv.1.6.scaffold1467.1	PREDICTED: xyloglucan endotransglucosylase/hydrolase protein 9-like	-1.75632
CA.PGAv.1.6.scaffold1241.6	PREDICTED: IAA-amino acid hydrolase ILR1-like 4-like	-1.75741
CA.PGAv.1.6.scaffold941.34	PREDICTED: photosystem I reaction center subunit IV B, chloroplastic-like	-1.76431
CA.PGAv.1.6.scaffold707.3	PREDICTED: magnesium transporter MRS2-5-like	-1.77075
CA.PGAv.1.6.scaffold170.107	PREDICTED: putative 1-phosphatidylinositol-3-phosphate 5-kinase FAB1D-like	-1.77507
CA.PGAv.1.6.scaffold1034.49	Unknown protein	-1.79751
CA.PGAv.1.6.scaffold1110.48	PREDICTED: WD repeat-containing protein 44-like	-1.81565
CA.PGAv.1.6.scaffold464.24	PREDICTED: secologanin synthase-like	-1.82049
CA.PGAv.1.6.scaffold724.21	hypothetical protein MTR_1g018440	-1.82706
CA.PGAv.1.6.scaffold2536.1	PREDICTED: G-type lectin S-receptor-like serine/threonine-protein kinase SD2-5-like	-1.83095
CA.PGAv.1.6.scaffold979.4	PREDICTED: phosphate transporter PHO1 homolog 3-like	-1.8328
CA.PGAv.1.6.scaffold78.49	Detected protein of confused Function	-1.84427
CA.PGAv.1.6.scaffold2318.1	Unknown protein	-1.84653
CA.PGAv.1.6.scaffold587.60	Detected protein of unknown function	-1.84853
CA.PGAv.1.6.scaffold1577.10	PREDICTED: ethylene-responsive transcription factor WRI1-like	-1.87145
CA.PGAv.1.6.scaffold334.10	PREDICTED: probable small nuclear ribonucleoprotein G-like	-1.88316
CA.PGAv.1.6.scaffold774.13	DNA binding protein, putative	-1.88921
CA.PGAv.1.6.scaffold407.78	PREDICTED: probable polygalacturonase At3g15720-like	-1.88999
CA.PGAv.1.6.scaffold610.53	PREDICTED: probable receptor-like protein kinase At1g67000-like	-1.90054
CA.PGAv.1.6.scaffold181.5	PREDICTED: subtilisin-like protease-like	-1.91064
CA.PGAv.1.6.scaffold257.12	PREDICTED: chlorophyll a-b binding protein 1B, chloroplastic-like	-1.93349
CA.PGAv.1.6.scaffold1529.11	AAA-type ATPase family protein	-1.93744
CA.PGAv.1.6.scaffold1585.3	PREDICTED: cyclin-dependent kinases regulatory subunit 1-like	-1.94283
CA.PGAv.1.6.scaffold1344.10	Unknown protein	-1.94712
CA.PGAv.1.6.scaffold65.186	PREDICTED: 40S ribosomal protein S29-like	-1.95036
CA.PGAv.1.6.scaffold853.27	PREDICTED: protein ROOT PRIMORDIUM DEFECTIVE 1-like isoform X1	-1.95246
CA.PGAv.1.6.scaffold337.157	PREDICTED: mitochondrial import inner membrane translocase subunit TIM50-like	-1.96549
CA.PGAv.1.6.scaffold683.6	Unknown protein	-1.96776
CA.PGAv.1.6.scaffold588.42	Detected protein of unknown function	-1.96822
CA.PGAv.1.6.scaffold483.10	PREDICTED: mitochondrial import inner membrane translocase subunit TIM10-like	-1.97463
CA.PGAv.1.6.scaffold338.34	PREDICTED: pentatricopeptide repeat-containing protein At3g48250, chloroplastic-like	-1.98722
CA.PGAv.1.6.scaffold1287.3	Unknown protein	-1.99344
CA.PGAv.1.6.scaffold311.2	PREDICTED: filament-like plant protein 6-like	-1.99767
CA.PGAv.1.6.scaffold724.28	PREDICTED: A-kinase anchor protein 17A-like	-1.99972
CA.PGAv.1.6.scaffold1627.19	Major facilitator superfamily protein	-2.01332
CA.PGAv.1.6.scaffold888.7	PREDICTED: aquaporin PIP2-1-like isoform X2	-2.03474
CA.PGAv.1.6.scaffold587.61	Detected protein of unknown function	-2.04188
CA.PGAv.1.6.scaffold68.6	acid beta-fructofuranosidase-like	-2.04507
CA.PGAv.1.6.scaffold80.16	hypothetical protein POPTR_0007s02720g	-2.07393
CA.PGAv.1.6.scaffold38.6	PREDICTED: serine carboxypeptidase-like 18-like isoform X2	-2.07843
CA.PGAv.1.6.scaffold666.5	PREDICTED: transcription factor TCP15-like	-2.08446
CA.PGAv.1.6.scaffold181.36	PREDICTED: cycloartenol synthase 2-like	-2.08843
CA.PGAv.1.6.scaffold194.23	PREDICTED: disease resistance protein RPP13-like	-2.10342
CA.PGAv.1.6.scaffold424.64	S-locus lectin protein kinase family protein, putative	-2.11834
CA.PGAv.1.6.scaffold108.1	PREDICTED: probable membrane-associated kinase regulator 6-like	-2.12528
CA.PGAv.1.6.scaffold1711.5	Detected protein of unknown function	-2.15736
CA.PGAv.1.6.scaffold1579.19	Unknown protein	-2.16585
CA.PGAv.1.6.scaffold1895.1	PREDICTED: ethylene-responsive transcription factor 5-like	-2.17816
CA.PGAv.1.6.scaffold647.39	PREDICTED: putative WEB family protein At1g65010, chloroplastic-like	-2.19311
CA.PGAv.1.6.scaffold303.4	PREDICTED: protein GPR107-like	-2.21151
CA.PGAv.1.6.scaffold58.35	PREDICTED: ATP-dependent zinc metalloprotease FtsH-like	-2.22465
CA.PGAv.1.6.scaffold499.6	PREDICTED: expansin-A3-like	-2.23011
CA.PGAv.1.6.scaffold883.13	PREDICTED: cytochrome P450 71D6-like	-2.26493
CA.PGAv.1.6.scaffold861.6	PREDICTED: probable leucine-rich repeat receptor-like protein kinase At1g68400-like	-2.27287
CA.PGAv.1.6.scaffold186.44	chalcone synthase	-2.27726
CA.PGAv.1.6.scaffold459.13	PREDICTED: histone acetyltransferase type B catalytic subunit-like	-2.31114
CA.PGAv.1.6.scaffold1681.1	PREDICTED: probable S-adenosylmethionine-dependent methyltransferase At5g38100-like	-2.31296
CA.PGAv.1.6.scaffold824.15	Detected protein of unknown function	-2.32585
CA.PGAv.1.6.scaffold322.2	PREDICTED: peroxidase 44-like	-2.42477
CA.PGAv.1.6.scaffold1186.22	PREDICTED: early nodulin-like protein 2-like	-2.45618
CA.PGAv.1.6.scaffold610.55	PREDICTED: probable receptor-like protein kinase At1g67000-like	-2.50637
CA.PGAv.1.6.scaffold781.2	PREDICTED: ethylene-responsive transcription factor CRF3-like	-2.50674
CA.PGAv.1.6.scaffold128.132	Unknown protein	-2.51673
CA.PGAv.1.6.scaffold128.152	putative arginine/serine-rich protein	-2.57909
CA.PGAv.1.6.scaffold1274.16	PREDICTED: calmodulin-lysine N-methyltransferase-like	-2.60525
CA.PGAv.1.6.scaffold1459.5	hypothetical protein POPTR_0005s02650g	-2.62945
CA.PGAv.1.6.scaffold803.13	PREDICTED: strictosidine synthase 1-like	-2.65644
CA.PGAv.1.6.scaffold1001.6	PREDICTED: interactor of constitutive active ROPs 3-like isoform X2	-2.68537
CA.PGAv.1.6.scaffold1186.1	Unknown protein	-2.68817
CA.PGAv.1.6.scaffold2075.7	PREDICTED: 3-oxoacyl-[acyl-carrier-protein] reductase 3, chloroplastic-like	-2.71442
CA.PGAv.1.6.scaffold787.27	PREDICTED: ribonucleoside-diphosphate reductase large subunit-like	-2.77453
CA.PGAv.1.6.scaffold567.24	PREDICTED: cellulose synthase-like protein G3-like	-2.82671
CA.PGAv.1.6.scaffold895.7	Unknown protein	-2.86972
CA.PGAv.1.6.scaffold229.24	Detected protein of unknown function	-2.95397
CA.PGAv.1.6.scaffold1297.10	PREDICTED: dehydrodolichyl diphosphate synthase 2-like	-2.97281
CA.PGAv.1.6.scaffold479.57	PREDICTED: putative glycosyltransferase 5-like	-3.03827
CA.PGAv.1.6.scaffold277.6	Phosphatase 2C family protein	-3.05617
CA.PGAv.1.6.scaffold1156.39	PREDICTED: ultraviolet-B receptor UVR8-like	-3.16371
CA.PGAv.1.6.scaffold681.24	PREDICTED: probable aldo-keto reductase 4-like	-3.16628
CA.PGAv.1.6.scaffold1429.2	PREDICTED: vacuolar-processing enzyme-like	-3.18305
CA.PGAv.1.6.scaffold411.69	PREDICTED: polygalacturonase-like	-3.23061
CA.PGAv.1.6.scaffold1018.12	PREDICTED: 3-hydroxyisobutyryl-CoA hydrolase-like protein 2, mitochondrial-like	-3.23831
CA.PGAv.1.6.scaffold1425.20	PREDICTED: AMSH-like ubiquitin thioesterase 1-like	-3.28409
CA.PGAv.1.6.scaffold1112.2	PREDICTED: premnaspirodiene oxygenase-like	-3.28589
CA.PGAv.1.6.scaffold397.68	PREDICTED: probable small nuclear ribonucleoprotein G-like	-3.35438
CA.PGAv.1.6.scaffold1013.38	PREDICTED: acyl-CoA dehydrogenase family member 10-like	-3.43102
CA.PGAv.1.6.scaffold128.5	Unknown protein	-3.51276
CA.PGAv.1.6.scaffold452.3	PREDICTED: ribonucleoside-diphosphate reductase large subunit-like	-3.52663
CA.PGAv.1.6.scaffold1001.52	PREDICTED: serine carboxypeptidase 3-like	-3.67372
CA.PGAv.1.6.scaffold1161.46	PREDICTED: fructose-bisphosphate aldolase cytoplasmic isozyme	-3.94479
CA.PGAv.1.6.scaffold824.43	3-deoxy-d-manno-octulosonic-acid transferase isoform 1	-3.95061
CA.PGAv.1.6.scaffold257.62	Unknown protein	-3.96226
CA.PGAv.1.6.scaffold337.86	PREDICTED: GPI-anchored protein LORELEI-like	-4.21697
CA.PGAv.1.6.scaffold977.1	basic helix-loop-helix-containing protein, putative	-4.21784
CA.PGAv.1.6.scaffold587.16	PREDICTED: two-component response regulator-like APRR1-like	-4.22406
CA.PGAv.1.6.scaffold354.6	Detected protein of unknown function	-4.23862
CA.PGAv.1.6.scaffold608.4	PREDICTED: ethylene-responsive transcription factor 4-like	-4.2393
CA.PGAv.1.6.scaffold519.16	Unknown protein	-4.24312
CA.PGAv.1.6.scaffold1273.41	PREDICTED: putative pectinesterase/pectinesterase inhibitor 22-like	-4.2595
CA.PGAv.1.6.scaffold608.5	PREDICTED: ethylene-responsive transcription factor 4-like	-4.26625
CA.PGAv.1.6.scaffold1926.10	PREDICTED: CDT1-like protein a, chloroplastic-like	-4.39013
CA.PGAv.1.6.scaffold404.60	PREDICTED: probable transcription factor KAN2-like	-4.39181
CA.PGAv.1.6.scaffold241.8	PREDICTED: putative late blight resistance protein homolog R1B-14-like	-4.39181
CA.PGAv.1.6.scaffold689.27	PREDICTED: protein FAF-like, chloroplastic-like	-4.39631
CA.PGAv.1.6.scaffold305.2	Unknown protein	-4.40977
CA.PGAv.1.6.scaffold798.50	PREDICTED: F-box protein CPR30-like isoform X5	-4.43877
CA.PGAv.1.6.scaffold588.101	PREDICTED: serine/threonine protein phosphatase 2A 57 kDa regulatory subunit B' beta isoform-like	-4.43877
CA.PGAv.1.6.scaffold710.9	PREDICTED: bifunctional nuclease 2-like	-4.51626
CA.PGAv.1.6.scaffold525.20	PREDICTED: 54S ribosomal protein L51, mitochondrial-like	-4.51626
CA.PGAv.1.6.scaffold625.9	PREDICTED: probable dolichyl pyrophosphate Man9GlcNAc2 alpha-1,3-glucosyltransferase-like	-4.55642
CA.PGAv.1.6.scaffold208.55	PREDICTED: chaperone protein dnaJ 10-like	-4.65324
CA.PGAv.1.6.scaffold220.55	PREDICTED: peptide transporter PTR3-A-like	-4.72241
CA.PGAv.1.6.scaffold793.38	PREDICTED: ethylene-responsive transcription factor 14-like	-4.73221
CA.PGAv.1.6.scaffold1046.8	PREDICTED: nucleoside diphosphate kinase 2, chloroplastic-like	-4.74025
CA.PGAv.1.6.scaffold459.9	PREDICTED: vetispiradiene synthase 1-like	-4.82205
CA.PGAv.1.6.scaffold1661.23	PREDICTED: beta-galactosidase-like	-4.86048
CA.PGAv.1.6.scaffold181.29	PREDICTED: putative quinone-oxidoreductase homolog, chloroplastic-like	-4.86219
CA.PGAv.1.6.scaffold575.4	PREDICTED: F-box/kelch-repeat protein At1g55270-like	-4.95234
CA.PGAv.1.6.scaffold202.3	PREDICTED: mitogen-activated protein kinase kinase kinase A-like	-5.00826
CA.PGAv.1.6.scaffold219.79	Unknown protein	-5.09571
CA.PGAv.1.6.scaffold363.18	PREDICTED: ATP synthase subunit beta, mitochondrial-like	-5.29229
CA.PGAv.1.6.scaffold504.64	L-galactose dehydrogenase family protein	-5.51159
CA.PGAv.1.6.scaffold24739.1	chloroplast phosphate transporter precursor	-5.58697
CA.PGAv.1.6.scaffold4315.1	Unknown protein	-5.68552
CA.PGAv.1.6.scaffold21.47	PREDICTED: histidine decarboxylase-like	-6.3932
