# Supplementary material for: Carbon dioxide treatment modulates phosphatidic acid signaling and stress response to improve chilling tolerance and postharvest quality in paprika
Source: Front Plant Sci. 2023 Nov 16;14:1287997. doi: 10.3389/fpls.2023.1287997 (PMC10711834; doi:10.3389/fpls.2023.1287997)
Supplement: Supplementary file 1 [file DataSheet_1.zip › Supplementary Table 6.xlsx]

## Sheet: 14d_venngenelist_withlogFC
Table S6. DEGs responsive to CO2 treatment at 14 days in paprika
Gene ID	Gene annotation	logFC
CA.PGAv.1.6.scaffold895.8	Unknown protein	5.77455
CA.PGAv.1.6.scaffold58.38	Unknown protein	5.61316
CA.PGAv.1.6.scaffold1484.9	PREDICTED: cytosolic 5'-nucleotidase 3-like	4.26149
CA.PGAv.1.6.scaffold1022.6	hypothetical protein CICLE_v10004422mg	1.94534
CA.PGAv.1.6.scaffold1441.3	PREDICTED: UDP-glucose:glycoprotein glucosyltransferase-like	1.52731
CA.PGAv.1.6.scaffold49.23	Unknown protein	1.26384
CA.PGAv.1.6.scaffold1190.34	PREDICTED: GPI mannosyltransferase 3-like	1.16519
CA.PGAv.1.6.scaffold1184.9	Phosphatase PP2C isoform 2	0.713283
CA.PGAv.1.6.scaffold438.2	hypothetical protein CICLE_v10024891mg	0.533002
CA.PGAv.1.6.scaffold574.26	PREDICTED: putative syntaxin-24-like	-0.531094
CA.PGAv.1.6.scaffold404.69	PREDICTED: 5'-adenylylsulfate reductase 3, chloroplastic-like	-0.603859
CA.PGAv.1.6.scaffold229.1	PREDICTED: LOW QUALITY PROTEIN: transcription factor-like protein DPA-like	-0.757576
CA.PGAv.1.6.scaffold1394.32	PREDICTED: lipid transfer-like protein VAS-like isoform 2	-0.770757
CA.PGAv.1.6.scaffold1075.6	PREDICTED: probable protein phosphatase 2C 78-like	-0.84311
CA.PGAv.1.6.scaffold426.24	PREDICTED: protease Do-like 2, chloroplastic-like	-0.843146
CA.PGAv.1.6.scaffold408.10	PREDICTED: desiccation-related protein clone PCC27-04-like isoform 2	-0.968473
CA.PGAv.1.6.scaffold324.21	Unknown protein	-1.40437
CA.PGAv.1.6.scaffold504.98	Detected protein of confused Function	-1.40867
CA.PGAv.1.6.scaffold504.17	PREDICTED: basic form of pathogenesis-related protein 1-like	-1.46999
CA.PGAv.1.6.scaffold2087.2	PREDICTED: cytochrome P450 83B1-like	-1.81406
CA.PGAv.1.6.scaffold1.63	PREDICTED: pentatricopeptide repeat-containing protein At5g39710-like	-1.85772
CA.PGAv.1.6.scaffold358.34	glutamyl-tRNA reductase 2, chloroplastic	-1.86732
CA.PGAv.1.6.scaffold1274.35	PREDICTED: GDSL esterase/lipase EXL3-like	-2.21786
CA.PGAv.1.6.scaffold3104.1	PREDICTED: putative F-box protein At1g67623-like	-2.22039
CA.PGAv.1.6.scaffold220.92	PREDICTED: putative endo-1,3(4)-beta-glucanase 2-like	-2.3101
CA.PGAv.1.6.scaffold330.12	Tetratricopeptide repeat-like superfamily protein, putative isoform 1	-2.69465
CA.PGAv.1.6.scaffold821.8	PREDICTED: DNA repair protein XRCC2 homolog, partial	-4.47752
