# Supplementary material for: Carbon dioxide treatment modulates phosphatidic acid signaling and stress response to improve chilling tolerance and postharvest quality in paprika
Source: Front Plant Sci. 2023 Nov 16;14:1287997. doi: 10.3389/fpls.2023.1287997 (PMC10711834; doi:10.3389/fpls.2023.1287997)
Supplement: Supplementary file 1 [file DataSheet_1.zip › Supplementary Table 7.xlsx]

## Sheet: 14+2d_venngenelist_withlogFC
Table S7. DEGs responsive to CO2 treatment at 14+2 days in paprika
Gene ID	Gene annotation	logFC
CA.PGAv.1.6.scaffold2308.2	Translocase of chloroplast	7.74957
CA.PGAv.1.6.scaffold575.108	Unknown protein	5.6761
CA.PGAv.1.6.scaffold1425.5	PREDICTED: kirola-like	5.62952
CA.PGAv.1.6.scaffold52.7	PREDICTED: putative transcription factor bHLH041-like isoform X2	5.58196
CA.PGAv.1.6.scaffold981.3	PREDICTED: thaumatin-like protein-like	5.49464
CA.PGAv.1.6.scaffold1152.14	Detected protein of confused Function	5.46115
CA.PGAv.1.6.scaffold1926.1	dolichyl-diphosphooligosaccharide--protein glycosyltransferase subunit DAD1	5.4355
CA.PGAv.1.6.scaffold338.55	PREDICTED: glycerol-3-phosphate acyltransferase 3-like isoform X1	5.36438
CA.PGAv.1.6.scaffold1075.9	PREDICTED: probable protein phosphatase 2C 78-like	5.25445
CA.PGAv.1.6.scaffold869.25	PREDICTED: fasciclin-like arabinogalactan protein 10-like	5.21186
CA.PGAv.1.6.scaffold575.39	PREDICTED: phosphatidylinositol-glycan biosynthesis class F protein-like	4.94475
CA.PGAv.1.6.scaffold3578.1	PREDICTED: phenylalanine ammonia-lyase-like	4.89149
CA.PGAv.1.6.scaffold566.20	PREDICTED: cinnamate beta-D-glucosyltransferase-like	4.88227
CA.PGAv.1.6.scaffold298.44	PREDICTED: ethylene-responsive transcription factor WRI1-like	4.86156
CA.PGAv.1.6.scaffold523.18	PREDICTED: periaxin-like isoform X3	4.85312
CA.PGAv.1.6.scaffold624.3	PREDICTED: glycine--tRNA ligase 1, mitochondrial-like	4.8338
CA.PGAv.1.6.scaffold553.17	Detected protein of unknown function	4.39165
CA.PGAv.1.6.scaffold158.13	hypothetical protein POPTR_0001s04510g	4.33464
CA.PGAv.1.6.scaffold1095.21	PREDICTED: LOB domain-containing protein 12-like	4.3059
CA.PGAv.1.6.scaffold981.2	PREDICTED: protein kinase PINOID-like	4.16455
CA.PGAv.1.6.scaffold1235.27	PREDICTED: probable alanine--tRNA ligase, chloroplastic-like	3.99907
CA.PGAv.1.6.scaffold781.26	PREDICTED: serine/threonine-protein kinase HT1-like	3.96119
CA.PGAv.1.6.scaffold575.38	PREDICTED: selenoprotein O-like	3.79914
CA.PGAv.1.6.scaffold2357.1	PREDICTED: histone acetyltransferase type B catalytic subunit-like	3.66654
CA.PGAv.1.6.scaffold883.17	Unknown protein	3.62005
CA.PGAv.1.6.scaffold566.15	PREDICTED: oxidation resistance protein 1-like	3.60371
CA.PGAv.1.6.scaffold1379.41	PREDICTED: nectarin-1-like	3.59842
CA.PGAv.1.6.scaffold470.15	PREDICTED: mitogen-activated protein kinase kinase kinase YODA-like isoform X1	3.59175
CA.PGAv.1.6.scaffold575.26	PREDICTED: omega-6 fatty acid desaturase, endoplasmic reticulum isozyme 2-like	3.5484
CA.PGAv.1.6.scaffold59.7	PREDICTED: cytochrome c oxidase assembly protein COX11, mitochondrial-like	3.52005
CA.PGAv.1.6.scaffold182.25	PREDICTED: putative UDP-glucose flavonoid 3-O-glucosyltransferase 3-like	3.48114
CA.PGAv.1.6.scaffold407.86	PREDICTED: cucumber peeling cupredoxin-like	3.38725
CA.PGAv.1.6.scaffold575.31	PREDICTED: omega-6 fatty acid desaturase, endoplasmic reticulum isozyme 2-like	3.19025
CA.PGAv.1.6.scaffold676.28	PREDICTED: ABC transporter A family member 1-like	3.13259
CA.PGAv.1.6.scaffold1495.1	PREDICTED: 60S ribosomal protein L7-3-like	3.11124
CA.PGAv.1.6.scaffold638.93	PREDICTED: probable histone H2AXa-like	3.07197
CA.PGAv.1.6.scaffold134.86	Detected protein of confused Function	3.02463
CA.PGAv.1.6.scaffold220.54	cyclopropane-fatty-acyl-phospholipid synthase family protein	2.91621
CA.PGAv.1.6.scaffold907.21	PREDICTED: vacuole membrane protein 1 isoform X1	2.88215
CA.PGAv.1.6.scaffold1089.5	oligopeptidase B, putative	2.85717
CA.PGAv.1.6.scaffold553.18	PREDICTED: premnaspirodiene oxygenase-like	2.85395
CA.PGAv.1.6.scaffold940.9	PREDICTED: protein CUP-SHAPED COTYLEDON 3-like	2.78747
CA.PGAv.1.6.scaffold1039.6	PREDICTED: transcription initiation factor TFIID subunit 12-like	2.78732
CA.PGAv.1.6.scaffold1405.6	30S ribosomal protein S16	2.76877
CA.PGAv.1.6.scaffold890.64	PREDICTED: acidic endochitinase pcht28	2.67808
CA.PGAv.1.6.scaffold575.30	PREDICTED: omega-6 fatty acid desaturase, endoplasmic reticulum isozyme 2-like	2.67471
CA.PGAv.1.6.scaffold509.12	PREDICTED: phenylalanine ammonia-lyase-like	2.62145
CA.PGAv.1.6.scaffold135.18	Detected protein of confused Function	2.53185
CA.PGAv.1.6.scaffold523.21	PREDICTED: periaxin-like isoform X2	2.5009
CA.PGAv.1.6.scaffold874.75	PREDICTED: eukaryotic translation initiation factor 2 subunit beta-like isoform X2	2.49901
CA.PGAv.1.6.scaffold1069.10	lipoxygenase	2.4909
CA.PGAv.1.6.scaffold606.6	PREDICTED: methylthioribose kinase-like	2.46392
CA.PGAv.1.6.scaffold575.29	PREDICTED: 3-oxoacyl-[acyl-carrier-protein] reductase, chloroplastic-like	2.44382
CA.PGAv.1.6.scaffold371.103	PREDICTED: cytochrome P450 82A3-like	2.44268
CA.PGAv.1.6.scaffold569.35	PREDICTED: nuclear transport factor 2-like	2.42077
CA.PGAv.1.6.scaffold883.18	PREDICTED: histone acetyltransferase type B catalytic subunit-like	2.40651
CA.PGAv.1.6.scaffold523.17	PREDICTED: periaxin-like isoform X2	2.35967
CA.PGAv.1.6.scaffold575.27	PREDICTED: omega-6 fatty acid desaturase, endoplasmic reticulum isozyme 2-like	2.3467
CA.PGAv.1.6.scaffold523.16	PREDICTED: periaxin-like isoform X2	2.34287
CA.PGAv.1.6.scaffold348.11	Detected protein of unknown function	2.32937
CA.PGAv.1.6.scaffold644.37	PREDICTED: splicing factor U2af small subunit A-like	2.32448
CA.PGAv.1.6.scaffold524.23	PREDICTED: pathogenesis-related protein STH-2-like	2.32256
CA.PGAv.1.6.scaffold610.42	PREDICTED: probable receptor-like protein kinase At1g67000-like	2.29894
CA.PGAv.1.6.scaffold416.39	PREDICTED: LOW QUALITY PROTEIN: homeobox protein knotted-1-like 4-like	2.27166
CA.PGAv.1.6.scaffold311.126	PREDICTED: serine/threonine-protein kinase PBS1-like	2.26993
CA.PGAv.1.6.scaffold201.40	PREDICTED: cyanidin-3-O-glucoside 2-O-glucuronosyltransferase-like	2.26337
CA.PGAv.1.6.scaffold524.25	PREDICTED: pathogenesis-related protein STH-2-like	2.24254
CA.PGAv.1.6.scaffold135.15	PREDICTED: premnaspirodiene oxygenase-like	2.191
CA.PGAv.1.6.scaffold523.19	PREDICTED: cytochrome P450 71A4-like	2.18276
CA.PGAv.1.6.scaffold1032.5	PREDICTED: cell wall / vacuolar inhibitor of fructosidase 2-like	2.1582
CA.PGAv.1.6.scaffold610.20	PREDICTED: putative lipid phosphate phosphatase 3, chloroplastic-like	2.08925
CA.PGAv.1.6.scaffold524.24	PREDICTED: pathogenesis-related protein STH-2-like	2.08421
CA.PGAv.1.6.scaffold524.17	PREDICTED: pathogenesis-related protein STH-2-like	2.00092
CA.PGAv.1.6.scaffold523.20	PREDICTED: periaxin-like isoform X2	1.98564
CA.PGAv.1.6.scaffold358.28	PREDICTED: peroxidase 72-like	1.98515
CA.PGAv.1.6.scaffold264.21	PREDICTED: probable trehalose-phosphate phosphatase J-like	1.96365
CA.PGAv.1.6.scaffold524.16	PREDICTED: pathogenesis-related protein STH-2-like	1.91151
CA.PGAv.1.6.scaffold38.5	PREDICTED: basic 7S globulin-like	1.89159
CA.PGAv.1.6.scaffold535.7	PREDICTED: LOW QUALITY PROTEIN: two-component response regulator ARR22-like	1.88013
CA.PGAv.1.6.scaffold575.28	PREDICTED: omega-6 fatty acid desaturase, endoplasmic reticulum isozyme 2-like isoform 2	1.85796
CA.PGAv.1.6.scaffold363.12	PREDICTED: phenylalanine ammonia-lyase-like	1.84549
CA.PGAv.1.6.scaffold528.6	PREDICTED: non-specific lipid-transfer protein 2-like isoform 2	1.77229
CA.PGAv.1.6.scaffold1264.2	PREDICTED: somatic embryogenesis receptor kinase 2-like isoform X2	1.76435
CA.PGAv.1.6.scaffold559.6	PREDICTED: tyramine N-feruloyltransferase 4/11-like	1.70188
CA.PGAv.1.6.scaffold1330.7	Xylem cysteine peptidase 1	1.6974
CA.PGAv.1.6.scaffold1164.21	PREDICTED: E3 ubiquitin-protein ligase RMA1H1-like	1.64871
CA.PGAv.1.6.scaffold411.100	Detected protein of unknown function	1.64178
CA.PGAv.1.6.scaffold502.22	PREDICTED: probable glutathione S-transferase-like	1.58723
CA.PGAv.1.6.scaffold103.21	PREDICTED: phosphatidylinositol-glycan biosynthesis class F protein-like	1.58446
CA.PGAv.1.6.scaffold439.26	Detected protein of confused Function	1.52908
CA.PGAv.1.6.scaffold78.26	PREDICTED: riboflavin biosynthesis protein RibD-like	1.49804
CA.PGAv.1.6.scaffold282.63	PREDICTED: lipase-like	1.47524
CA.PGAv.1.6.scaffold856.9	dehydration-responsive family protein	1.42874
CA.PGAv.1.6.scaffold781.35	PREDICTED: stromal cell-derived factor 2-like protein-like	1.42287
CA.PGAv.1.6.scaffold1557.7	PREDICTED: probable pectate lyase 4-like	1.4007
CA.PGAv.1.6.scaffold1230.16	PREDICTED: myb family transcription factor APL-like	1.36593
CA.PGAv.1.6.scaffold793.11	PREDICTED: 1-aminocyclopropane-1-carboxylate oxidase homolog	1.35022
CA.PGAv.1.6.scaffold348.14	Flavin-dependent monooxygenase 1	1.34524
CA.PGAv.1.6.scaffold1014.44	PREDICTED: subtilisin-like protease SDD1	1.27749
CA.PGAv.1.6.scaffold1098.2	PREDICTED: osmotin-like protein OSML81-like	1.27397
CA.PGAv.1.6.scaffold1733.6	Unknown protein	1.25666
CA.PGAv.1.6.scaffold524.22	PREDICTED: pathogenesis-related protein STH-2-like	1.24859
CA.PGAv.1.6.scaffold1008.1	PREDICTED: heat shock cognate 70 kDa protein-like	1.19775
CA.PGAv.1.6.scaffold1306.2	PREDICTED: omega-hydroxypalmitate O-feruloyl transferase-like	1.19418
CA.PGAv.1.6.scaffold798.60	PREDICTED: embryogenesis-associated protein EMB8-like	1.17498
CA.PGAv.1.6.scaffold62.7	PREDICTED: non-specific lipid-transfer protein 2-like isoform 2	1.1595
CA.PGAv.1.6.scaffold159.7	PREDICTED: formin-like protein 8-like	1.1482
CA.PGAv.1.6.scaffold710.61	Unknown protein	1.13076
CA.PGAv.1.6.scaffold481.20	PREDICTED: nucleoprotein TPR-like	1.12664
CA.PGAv.1.6.scaffold1014.43	PREDICTED: pre-mRNA-splicing factor CWC22 homolog	1.07378
CA.PGAv.1.6.scaffold1051.1	Linalool synthase	1.06877
CA.PGAv.1.6.scaffold21.46	PREDICTED: tyramine N-feruloyltransferase 4/11-like	1.05846
CA.PGAv.1.6.scaffold206.45	Nodulin MtN21 /EamA-like transporter family protein isoform 2, partial	1.01862
CA.PGAv.1.6.scaffold628.19	PREDICTED: ABC transporter A family member 7-like	1.01464
CA.PGAv.1.6.scaffold371.104	PREDICTED: cytochrome P450 82A3-like	0.983597
CA.PGAv.1.6.scaffold3041.1	PREDICTED: WD repeat-containing protein 55 homolog	0.979313
CA.PGAv.1.6.scaffold610.83	PREDICTED: LOB domain-containing protein 41-like	0.978871
CA.PGAv.1.6.scaffold291.11	PREDICTED: WD repeat-containing protein 55 homolog	0.976622
CA.PGAv.1.6.scaffold595.2	PREDICTED: guanine nucleotide-binding protein subunit gamma 3-like isoform X1	0.973705
CA.PGAv.1.6.scaffold1237.8	PREDICTED: psbP domain-containing protein 6, chloroplastic-like	0.969089
CA.PGAv.1.6.scaffold731.3	PREDICTED: extensin-2-like	0.957808
CA.PGAv.1.6.scaffold874.74	PREDICTED: eukaryotic translation initiation factor 2 subunit beta-like isoform X2	0.948122
CA.PGAv.1.6.scaffold929.4	PREDICTED: miraculin-like	0.911549
CA.PGAv.1.6.scaffold523.52	epoxide hydrolase	0.890058
CA.PGAv.1.6.scaffold211.7	PREDICTED: EG45-like domain containing protein-like	0.878654
CA.PGAv.1.6.scaffold39.5	PREDICTED: eukaryotic translation initiation factor 3 subunit J-like isoform X1	0.829305
CA.PGAv.1.6.scaffold1627.9	PREDICTED: clathrin light chain 1-like	0.812119
CA.PGAv.1.6.scaffold1337.28	PREDICTED: heat shock protein STI-like	0.806208
CA.PGAv.1.6.scaffold664.1	integral membrane family protein	0.796717
CA.PGAv.1.6.scaffold890.63	NAC domain-containing protein, putative	0.795053
CA.PGAv.1.6.scaffold976.1	PREDICTED: defensin-like protein-like	0.742442
CA.PGAv.1.6.scaffold1087.2	ethylene-overproducer1-like protein	0.736269
CA.PGAv.1.6.scaffold1549.15	Os03g0787600	0.731237
CA.PGAv.1.6.scaffold248.37	PREDICTED: protochlorophyllide reductase, chloroplastic isoform 1	0.721581
CA.PGAv.1.6.scaffold1804.11	cinnamoyl-CoA reductase 1-like	0.717009
CA.PGAv.1.6.scaffold1156.13	Oligopeptide transporter isoform 2	0.712515
CA.PGAv.1.6.scaffold309.47	PREDICTED: putative disease resistance RPP13-like protein 1-like isoform X1	0.694348
CA.PGAv.1.6.scaffold222.24	High mobility group A isoform 2	0.682727
CA.PGAv.1.6.scaffold337.131	PREDICTED: lipoxygenase homology domain-containing protein 1-like	0.67213
CA.PGAv.1.6.scaffold423.2	PREDICTED: serine/threonine-protein phosphatase 2A 65 kDa regulatory subunit A beta isoform-like	0.669763
CA.PGAv.1.6.scaffold986.42	PREDICTED: CMP-sialic acid transporter 1-like	0.668344
CA.PGAv.1.6.scaffold606.68	hypothetical protein POPTR_0009s08880g	0.662542
CA.PGAv.1.6.scaffold575.21	PREDICTED: RING-H2 finger protein ATL34-like	0.660432
CA.PGAv.1.6.scaffold81.5	probable WRKY transcription factor 11-like	0.648944
CA.PGAv.1.6.scaffold128.86	PREDICTED: G2/mitotic-specific cyclin-1-like	0.647353
CA.PGAv.1.6.scaffold15.15	PREDICTED: photosystem I reaction center subunit IV B, chloroplastic-like	0.627151
CA.PGAv.1.6.scaffold1490.3	Detected protein of confused Function	0.595154
CA.PGAv.1.6.scaffold352.21	PREDICTED: mediator of RNA polymerase II transcription subunit 10b-like isoform 1	0.586476
CA.PGAv.1.6.scaffold303.24	PREDICTED: pentatricopeptide repeat-containing protein At4g31070, mitochondrial-like	0.579823
CA.PGAv.1.6.scaffold298.40	PREDICTED: ABC transporter B family member 2	0.565288
CA.PGAv.1.6.scaffold206.47	Detected protein of confused Function	0.563907
CA.PGAv.1.6.scaffold936.2	PREDICTED: beta-1,4-mannosyl-glycoprotein 4-beta-N-acetylglucosaminyltransferase-like	0.56089
CA.PGAv.1.6.scaffold972.1	PREDICTED: pollen-specific protein C13 isoform 1	0.560826
CA.PGAv.1.6.scaffold375.73	PREDICTED: 60S ribosomal protein L18a-like protein-like isoform X2	0.542431
CA.PGAv.1.6.scaffold567.105	PREDICTED: granule-bound starch synthase isoform X2	0.540579
CA.PGAv.1.6.scaffold899.14	PREDICTED: peptidyl-prolyl cis-trans isomerase FKBP20-2, chloroplastic-like	0.540219
CA.PGAv.1.6.scaffold637.26	PREDICTED: non-functional NADPH-dependent codeinone reductase 2-like	0.520248
CA.PGAv.1.6.scaffold145.1	PREDICTED: protein NSP-INTERACTING KINASE 3-like	0.518184
CA.PGAv.1.6.scaffold1174.3	metal tolerance protein 1	0.517782
CA.PGAv.1.6.scaffold765.42	PREDICTED: eukaryotic translation initiation factor 5A-3-like	0.516851
CA.PGAv.1.6.scaffold645.19	PREDICTED: ribonuclease H2 subunit A isoform 2	0.504147
CA.PGAv.1.6.scaffold371.8	PREDICTED: protein CYPRO4-like	0.502306
CA.PGAv.1.6.scaffold394.52	kinesin light chain I2I isoform	0.497318
CA.PGAv.1.6.scaffold767.42	histone H2B.1	0.489252
CA.PGAv.1.6.scaffold637.10	PREDICTED: pentatricopeptide repeat-containing protein At1g20230-like	0.478759
CA.PGAv.1.6.scaffold873.3	PREDICTED: linoleate 9S-lipoxygenase 5, chloroplastic-like	0.473947
CA.PGAv.1.6.scaffold1415.25	PREDICTED: transcription factor bHLH13-like	0.473676
CA.PGAv.1.6.scaffold1216.15	Peptidase M20/M25/M40 family protein isoform 1	0.471214
CA.PGAv.1.6.scaffold606.31	Detected protein of unknown function	0.461328
CA.PGAv.1.6.scaffold311.8	PREDICTED: glutaredoxin-C5, chloroplastic-like	0.457132
CA.PGAv.1.6.scaffold27.47	PREDICTED: pentatricopeptide repeat-containing protein At1g05670, mitochondrial-like isoform X1	0.456191
CA.PGAv.1.6.scaffold907.23	Fructokinase	0.451509
CA.PGAv.1.6.scaffold1711.6	PREDICTED: 22.0 kDa heat shock protein-like	0.446464
CA.PGAv.1.6.scaffold93.40	PREDICTED: stress-induced protein KIN2-like	0.445288
CA.PGAv.1.6.scaffold941.27	p23 co-chaperone protein	0.444511
CA.PGAv.1.6.scaffold99.3	PREDICTED: cysteine-rich repeat secretory protein 55-like	0.439738
CA.PGAv.1.6.scaffold606.19	Detected protein of unknown function	0.43498
CA.PGAv.1.6.scaffold322.124	PREDICTED: GDSL esterase/lipase CPRD49-like	0.434587
CA.PGAv.1.6.scaffold930.3	PREDICTED: protein TRI1-like	0.428588
CA.PGAv.1.6.scaffold1272.3	PREDICTED: BTB/POZ domain-containing protein At5g48800-like	0.425019
CA.PGAv.1.6.scaffold793.61	phosphate transporter 1 family protein	0.423908
CA.PGAv.1.6.scaffold926.3	PREDICTED: F-box protein At5g52880-like	0.422446
CA.PGAv.1.6.scaffold208.23	hypothetical protein POPTR_0005s10340g	0.418457
CA.PGAv.1.6.scaffold160.42	Unknown protein	0.401686
CA.PGAv.1.6.scaffold14.17	PREDICTED: periaxin-like	0.388455
CA.PGAv.1.6.scaffold217.11	hypothetical protein POPTR_0012s13870g	0.385526
CA.PGAv.1.6.scaffold694.77	PREDICTED: aquaporin PIP2-7-like	0.385164
CA.PGAv.1.6.scaffold1.36	PREDICTED: annexin-like protein RJ4-like	0.384026
CA.PGAv.1.6.scaffold170.6	PREDICTED: fasciclin-like arabinogalactan protein 10-like	0.379449
CA.PGAv.1.6.scaffold1361.13	EIN3-binding F-box protein 2	0.378495
CA.PGAv.1.6.scaffold180.2	PREDICTED: acid phosphatase 1-like	0.377975
CA.PGAv.1.6.scaffold2125.2	PREDICTED: ion channel DMI1-like isoform X1	0.377378
CA.PGAv.1.6.scaffold78.9	PREDICTED: tyramine N-feruloyltransferase 4/11-like	0.377307
CA.PGAv.1.6.scaffold1185.1	PREDICTED: purine permease 3-like	0.368635
CA.PGAv.1.6.scaffold1330.26	hypothetical protein EUTSA_v10018291mg	0.36626
CA.PGAv.1.6.scaffold1214.6	PREDICTED: mediator of RNA polymerase II transcription subunit 34-like	0.365945
CA.PGAv.1.6.scaffold741.2	PREDICTED: LOB domain-containing protein 12-like, partial	0.365876
CA.PGAv.1.6.scaffold525.23	PREDICTED: receptor-like cytosolic serine/threonine-protein kinase RBK1-like	0.361144
CA.PGAv.1.6.scaffold473.164	DNA repair metallo-beta-lactamase family protein isoform 2	0.360883
CA.PGAv.1.6.scaffold419.13	PREDICTED: tetraketide alpha-pyrone reductase 1-like	0.357428
CA.PGAv.1.6.scaffold926.7	PREDICTED: transcription factor ASG4-like	0.351475
CA.PGAv.1.6.scaffold523.27	Detected protein of confused Function	0.351145
CA.PGAv.1.6.scaffold1169.17	PREDICTED: cell division cycle protein 48 homolog	0.349872
CA.PGAv.1.6.scaffold874.67	PREDICTED: eukaryotic translation initiation factor 2 subunit beta-like	0.341618
CA.PGAv.1.6.scaffold252.1	hypothetical protein CICLE_v10025967mg	0.338305
CA.PGAv.1.6.scaffold840.1	PREDICTED: xylulose kinase-like isoform X1	0.337262
CA.PGAv.1.6.scaffold1374.18	Detected protein of confused Function	0.32902
CA.PGAv.1.6.scaffold185.13	PREDICTED: rapid alkalinization factor-like isoform 2	0.326906
CA.PGAv.1.6.scaffold152.23	PREDICTED: LRR receptor-like serine/threonine-protein kinase GSO1-like	0.318355
CA.PGAv.1.6.scaffold217.12	PREDICTED: probable tyrosine-protein phosphatase At1g05000-like	0.317512
CA.PGAv.1.6.scaffold78.145	PREDICTED: acidic endochitinase-like	0.311464
CA.PGAv.1.6.scaffold351.9	PREDICTED: MACPF domain-containing protein CAD1-like isoform 1	0.31097
CA.PGAv.1.6.scaffold270.9	PREDICTED: 2-oxoisovalerate dehydrogenase subunit beta, mitochondrial	0.30482
CA.PGAv.1.6.scaffold208.28	PREDICTED: probable S-acyltransferase At2g33640-like	0.300725
CA.PGAv.1.6.scaffold311.34	Protein BRE, putative	0.297534
CA.PGAv.1.6.scaffold1812.5	Phosphatidylinositol-3,4,5-trisphosphate 3-phosphatase and dual-specificity protein phosphatase PTEN isoform 1	0.291306
CA.PGAv.1.6.scaffold588.52	PREDICTED: peptidyl-prolyl cis-trans isomerase CYP19-4-like	0.28805
CA.PGAv.1.6.scaffold321.4	Detected protein of confused Function	0.280797
CA.PGAv.1.6.scaffold1475.11	PREDICTED: ER membrane protein complex subunit 7 homolog	0.278398
CA.PGAv.1.6.scaffold615.3	PREDICTED: 40S ribosomal protein S16-like	-0.282348
CA.PGAv.1.6.scaffold1137.1	fumarylacetoacetate hydrolase, putative	-0.284141
CA.PGAv.1.6.scaffold321.50	PREDICTED: heterogeneous nuclear ribonucleoprotein A3-like	-0.285968
CA.PGAv.1.6.scaffold771.28	Structural maintenance of chromosome 1 protein, putative isoform 3	-0.286191
CA.PGAv.1.6.scaffold851.25	PREDICTED: peptide transporter PTR5-like	-0.291529
CA.PGAv.1.6.scaffold30.24	PREDICTED: G-type lectin S-receptor-like serine/threonine-protein kinase RLK1-like	-0.299505
CA.PGAv.1.6.scaffold411.52	PREDICTED: ras-related protein RABA1d-like	-0.299552
CA.PGAv.1.6.scaffold1274.4	PREDICTED: chaperone protein dnaJ 11, chloroplastic-like	-0.302422
CA.PGAv.1.6.scaffold1440.2	PREDICTED: putative late blight resistance protein homolog R1B-14-like	-0.305564
CA.PGAv.1.6.scaffold1230.3	PREDICTED: ATP synthase subunit b', chloroplastic-like	-0.306598
CA.PGAv.1.6.scaffold1278.2	PREDICTED: sulfate transporter 3.1-like	-0.309945
CA.PGAv.1.6.scaffold587.54	PREDICTED: MADS-box protein CMB1-like	-0.310805
CA.PGAv.1.6.scaffold633.4	Detected protein of confused Function	-0.311266
CA.PGAv.1.6.scaffold1264.5	mismatch repair protein	-0.315616
CA.PGAv.1.6.scaffold819.1	PREDICTED: heat shock 70 kDa protein 17-like	-0.315701
CA.PGAv.1.6.scaffold981.58	14-3-3 protein SGF14f	-0.32016
CA.PGAv.1.6.scaffold203.28	PREDICTED: sodium-coupled neutral amino acid transporter 2-like	-0.322435
CA.PGAv.1.6.scaffold1155.14	PREDICTED: germacrene C synthase-like	-0.32512
CA.PGAv.1.6.scaffold238.2	PREDICTED: protein Mpv17	-0.325129
CA.PGAv.1.6.scaffold674.53	PREDICTED: RING finger and CHY zinc finger domain-containing protein 1-like	-0.328377
CA.PGAv.1.6.scaffold296.7	PREDICTED: long-chain acyl-CoA thioesterase FadM-like	-0.330823
CA.PGAv.1.6.scaffold716.1	PREDICTED: leucine-rich repeat extensin-like protein 1	-0.331322
CA.PGAv.1.6.scaffold1306.4	PREDICTED: omega-hydroxypalmitate O-feruloyl transferase-like	-0.333208
CA.PGAv.1.6.scaffold14.42	PREDICTED: protein transport protein SEC31-like	-0.337248
CA.PGAv.1.6.scaffold407.55	PREDICTED: stromal cell-derived factor 2-like protein-like	-0.338075
CA.PGAv.1.6.scaffold370.43	PREDICTED: caffeoyl-CoA O-methyltransferase-like	-0.344046
CA.PGAv.1.6.scaffold1237.2	PREDICTED: pentatricopeptide repeat-containing protein At2g39620-like	-0.34773
CA.PGAv.1.6.scaffold492.74	PREDICTED: transmembrane 9 superfamily member 4-like	-0.348247
CA.PGAv.1.6.scaffold128.156	PREDICTED: CTP synthase-like isoform X1	-0.349092
CA.PGAv.1.6.scaffold197.9	Detected protein of confused Function	-0.350793
CA.PGAv.1.6.scaffold606.54	PREDICTED: zinc finger protein-like 1 homolog isoform X1	-0.351969
CA.PGAv.1.6.scaffold177.13	Kinase superfamily protein isoform 2	-0.352017
CA.PGAv.1.6.scaffold1402.6	PREDICTED: serine/threonine-protein kinase HT1-like isoform X4	-0.355608
CA.PGAv.1.6.scaffold532.94	Detected protein of unknown function	-0.35588
CA.PGAv.1.6.scaffold29.7	PREDICTED: probable receptor-like protein kinase At5g47070-like isoform X1	-0.362322
CA.PGAv.1.6.scaffold115.8	PREDICTED: protein TRANSPARENT TESTA 1-like isoform 1	-0.362894
CA.PGAv.1.6.scaffold1665.8	Unknown protein	-0.362924
CA.PGAv.1.6.scaffold1903.1	Unknown protein	-0.367718
CA.PGAv.1.6.scaffold193.35	Melanoma-associated antigen G1, putative	-0.368718
CA.PGAv.1.6.scaffold473.91	PREDICTED: triacylglycerol lipase 2-like	-0.372506
CA.PGAv.1.6.scaffold889.10	Pyruvate orthophosphate dikinase isoform 2	-0.378005
CA.PGAv.1.6.scaffold1003.11	eukaryotic peptide chain release factor subunit 1-3-like protein	-0.394447
CA.PGAv.1.6.scaffold1054.26	PREDICTED: subtilisin-like protease-like	-0.396962
CA.PGAv.1.6.scaffold473.9	PREDICTED: titin-like isoform X2	-0.397071
CA.PGAv.1.6.scaffold1274.17	MYB transcription factor MYB172	-0.397931
CA.PGAv.1.6.scaffold1422.4	PREDICTED: probable carboxylesterase 2-like	-0.400192
CA.PGAv.1.6.scaffold1163.4	PREDICTED: dihydroflavonol-4-reductase	-0.40198
CA.PGAv.1.6.scaffold337.139	Detected protein of unknown function	-0.402806
CA.PGAv.1.6.scaffold335.2	hypothetical protein AMTR_s00109p00141140	-0.405419
CA.PGAv.1.6.scaffold3.13	PREDICTED: A/G-specific adenine DNA glycosylase-like isoform X2	-0.405632
CA.PGAv.1.6.scaffold179.42	PREDICTED: protein YLS7-like	-0.410819
CA.PGAv.1.6.scaffold1080.1	PREDICTED: nodulation-signaling pathway 1 protein-like	-0.4115
CA.PGAv.1.6.scaffold863.5	Detected protein of unknown function	-0.426043
CA.PGAv.1.6.scaffold724.42	PREDICTED: U3 small nucleolar RNA-associated protein 4-like	-0.427581
CA.PGAv.1.6.scaffold1337.9	PREDICTED: flavonoid 3'-monooxygenase-like	-0.428762
CA.PGAv.1.6.scaffold74.35	PREDICTED: dolichol-phosphate mannosyltransferase subunit 3-like	-0.432626
CA.PGAv.1.6.scaffold322.94	PREDICTED: long chain acyl-CoA synthetase 2-like isoform X1	-0.438815
CA.PGAv.1.6.scaffold264.1	PREDICTED: protein SET DOMAIN GROUP 41-like	-0.441832
CA.PGAv.1.6.scaffold439.17	PREDICTED: 5-methyltetrahydropteroyltriglutamate--homocysteine methyltransferase-like	-0.445415
CA.PGAv.1.6.scaffold919.36	Detected protein of confused Function	-0.44909
CA.PGAv.1.6.scaffold439.13	PREDICTED: lysosomal beta glucosidase-like	-0.457819
CA.PGAv.1.6.scaffold302.3	poly(p)/ATP NAD kinase, putative	-0.466927
CA.PGAv.1.6.scaffold787.11	PREDICTED: lanC-like protein 2-like	-0.47583
CA.PGAv.1.6.scaffold1834.14	PREDICTED: IAA-amino acid hydrolase ILR1-like 7-like isoform 1	-0.479419
CA.PGAv.1.6.scaffold809.83	PREDICTED: CCR4-NOT transcription complex subunit 10-like	-0.480583
CA.PGAv.1.6.scaffold128.13	PREDICTED: GATA zinc finger domain-containing protein 8-like	-0.486476
CA.PGAv.1.6.scaffold1190.29	hypothetical protein EUTSA_v10029385mg	-0.490596
CA.PGAv.1.6.scaffold516.5	PREDICTED: protein EIN4-like	-0.495954
CA.PGAv.1.6.scaffold1372.5	PREDICTED: germin-like protein subfamily 1 member 13-like	-0.497101
CA.PGAv.1.6.scaffold170.83	Detected protein of unknown function	-0.497586
CA.PGAv.1.6.scaffold861.32	PREDICTED: CDT1-like protein a, chloroplastic-like isoform X1	-0.502895
CA.PGAv.1.6.scaffold1091.6	PREDICTED: DNA-binding protein S1FA2-like isoform 1	-0.512401
CA.PGAv.1.6.scaffold484.47	PREDICTED: condensin-2 complex subunit H2-like	-0.512631
CA.PGAv.1.6.scaffold1609.6	PREDICTED: cell division cycle 5-like protein-like	-0.521748
CA.PGAv.1.6.scaffold869.9	PREDICTED: putative pentatricopeptide repeat-containing protein At1g12700, mitochondrial-like	-0.540008
CA.PGAv.1.6.scaffold466.2	PREDICTED: M-phase inducer phosphatase-like	-0.549794
CA.PGAv.1.6.scaffold36.2	PREDICTED: histone-lysine N-methyltransferase setd3-like	-0.556999
CA.PGAv.1.6.scaffold170.65	PREDICTED: MADS-box protein SOC1-like	-0.563024
CA.PGAv.1.6.scaffold575.6	PREDICTED: F-box/kelch-repeat protein At3g23880-like isoform X1	-0.568222
CA.PGAv.1.6.scaffold407.105	PREDICTED: DNA replication complex GINS protein PSF1-like	-0.590756
CA.PGAv.1.6.scaffold128.118	PREDICTED: probable ADP-ribosylation factor GTPase-activating protein AGD14-like	-0.601991
CA.PGAv.1.6.scaffold472.54	PREDICTED: probable pectate lyase 18-like	-0.611278
CA.PGAv.1.6.scaffold1039.10	PREDICTED: alpha/beta hydrolase domain-containing protein 11-like	-0.617054
CA.PGAv.1.6.scaffold837.32	hypothetical protein CICLE_v10022880mg	-0.623606
CA.PGAv.1.6.scaffold423.9	Ribulose bisphosphate carboxylase (small chain) family protein	-0.629825
CA.PGAv.1.6.scaffold624.33	tm-1^GCR26 protein	-0.64013
CA.PGAv.1.6.scaffold1921.11	PREDICTED: glycine-rich protein-like	-0.640184
CA.PGAv.1.6.scaffold206.40	hypothetical protein EUTSA_v10012733mg	-0.644025
CA.PGAv.1.6.scaffold1654.2	Unknown protein	-0.645018
CA.PGAv.1.6.scaffold1349.15	ATP binding protein, putative isoform 1	-0.671486
CA.PGAv.1.6.scaffold424.95	Detected protein of confused Function	-0.679865
CA.PGAv.1.6.scaffold990.3	Unknown protein	-0.70301
CA.PGAv.1.6.scaffold549.7	PREDICTED: DEAD-box ATP-dependent RNA helicase ISE2, chloroplastic-like isoform X1	-0.719389
CA.PGAv.1.6.scaffold36.5	PREDICTED: zerumbone synthase-like	-0.726876
CA.PGAv.1.6.scaffold623.55	PREDICTED: chaperone protein dnaJ 11, chloroplastic-like	-0.734276
CA.PGAv.1.6.scaffold774.39	PREDICTED: CASP-like protein At3g53850	-0.773608
CA.PGAv.1.6.scaffold1161.41	PREDICTED: probable disease resistance protein At4g27220-like isoform X2	-0.781859
CA.PGAv.1.6.scaffold449.54	Detected protein of confused Function	-0.821141
CA.PGAv.1.6.scaffold673.19	hypothetical protein POPTR_0018s03440g	-0.830685
CA.PGAv.1.6.scaffold950.1	PREDICTED: putative B3 domain-containing protein REM15-like isoform X2	-1.0181
CA.PGAv.1.6.scaffold702.48	PREDICTED: serine carboxypeptidase-like 19-like	-1.0619
CA.PGAv.1.6.scaffold126.62	PREDICTED: ankyrin repeat-containing protein At3g12360-like	-1.07872
CA.PGAv.1.6.scaffold1495.19	PREDICTED: arginine/serine-rich-splicing factor RSP31-like isoform X2	-1.46868
CA.PGAv.1.6.scaffold1417.2	PREDICTED: probable small nuclear ribonucleoprotein G-like	-1.48813
CA.PGAv.1.6.scaffold2503.1	PREDICTED: protein STRUBBELIG-RECEPTOR FAMILY 6-like	-1.76211
CA.PGAv.1.6.scaffold1463.5	Unknown protein	-1.86483
CA.PGAv.1.6.scaffold358.102	PREDICTED: ATP-dependent DNA helicase DDM1-like isoform X1	-2.09803
CA.PGAv.1.6.scaffold497.22	PREDICTED: proline dehydrogenase 2, mitochondrial-like	-2.13933
CA.PGAv.1.6.scaffold2152.1	PREDICTED: pleiotropic drug resistance protein 1-like	-2.68105
CA.PGAv.1.6.scaffold996.1	PREDICTED: DEAD-box ATP-dependent RNA helicase 16-like	-3.44039
CA.PGAv.1.6.scaffold65.230	Unknown protein	-3.63762
CA.PGAv.1.6.scaffold812.5	Unknown protein	-4.95497
CA.PGAv.1.6.scaffold309.145	PREDICTED: pre-mRNA-processing protein 40A-like isoform X2	-5.38838
CA.PGAv.1.6.scaffold100.14	PREDICTED: galactinol synthase 1-like	-5.7852
CA.PGAv.1.6.scaffold1503.1	Unknown protein	-7.55691
CA.PGAv.1.6.scaffold100.13	PREDICTED: GDSL esterase/lipase LIP-4-like	-8.35329
